# Supplementary material for: Comparative effectiveness and safety of homologous two-dose ChAdOx1 versus heterologous vaccination with ChAdOx1 and BNT162b2
Source: Nat Commun. 2022 Mar 23;13:1639. doi: 10.1038/s41467-022-29301-9 (PMC8943099; doi:10.1038/s41467-022-29301-9)
Supplement: Supplementary file 4 — Supplementary Data 1 [file 41467_2022_29301_MOESM4_ESM.csv]

Type	N_risk	N_event	N_censor	Prop_surv	IC95_low	IC95_upp	std_error	cum_hazard	std_chaz
Homòloga	14325	1	0	0.999930191972077	0.999793384886805	1	6.98104646311695e-05	6.98080279232112e-05	6.98080279232112e-05
Homòloga	14324	1	0	0.999860383944154	0.99966692174519	1	9.87303522632939e-05	0.000139620929347394	9.87269059972536e-05
Homòloga	14323	1	0	0.99979057591623	0.999553647504612	1	0.000120923713971201	0.000209438704953064	0.000120919492879825
Homòloga	14322	4	0	0.999511343804537	0.99914950284945	0.999873315799951	0.000184739824045936	0.000488729306824311	0.000184722315467609
Homòloga	14318	1	0	0.999441535776614	0.999054729870468	0.999828491443134	0.000197502076326712	0.00055857146355011	0.000197484836602272
Homòloga	14317	7	0	0.998952879581152	0.998423391158573	0.999482648804434	0.000270506993370755	0.00104750070850366	0.000270463525765261
Homòloga	14310	2	0	0.998813263525305	0.998249629106776	0.999377216184632	0.000287996811533797	0.00118726311241701	0.000287953613526893
Homòloga	14308	1	0	0.998743455497382	0.998163505484143	0.999323742471466	0.000296356630728767	0.00125715408250367	0.000296314075337049
Homòloga	14307	4	0	0.998464223385689	0.997823173833374	0.99910568477904	0.00032768039295849	0.00153673750320683	0.000327633565932841
Homòloga	14303	2	0	0.998324607329843	0.997655109297579	0.998994554643237	0.000342274939379848	0.00167656830793311	0.000342228111792513
Homòloga	14301	2	0	0.998184991273997	0.997488213916107	0.998882255353112	0.000356275965420284	0.00181641866804778	0.000356229058490701
Homòloga	14299	5	0	0.99783595113438	0.997075277625429	0.998597204964798	0.000389095889388346	0.00216609347048152	0.000389041945816368
Homòloga	14294	3	0	0.997626527050611	0.996829994589786	0.998423695993047	0.000407531172113781	0.00237597174108457	0.000407475886928738
Homòloga	14291	4	0	0.997347294938918	0.996505347290388	0.998189953949253	0.000430897486344264	0.00265586817940239	0.000430838835847132
Homòloga	14287	4	0	0.997068062827225	0.99618305381208	0.99795385808437	0.00045307240510657	0.00293584298167019	0.000453010568254577
Homòloga	14283	2	0	0.996928446771378	0.996022684079385	0.99783503314547	0.000463766862017168	0.00307586958672515	0.000463704970872584
Homòloga	14281	2	0	0.996788830715532	0.99586278560375	0.997715736949511	0.000474223098403967	0.00321591580197618	0.000474161123685835
Homòloga	14279	5	0	0.996439790575916	0.995464909716556	0.997415626157719	0.000499418845675917	0.00356608037932754	0.000499351396775201
Homòloga	14274	1	0	0.996369982547993	0.995385629629753	0.997355308908725	0.00050430900565092	0.00363613782643417	0.000504241869896225
Homòloga	14273	3	0	0.996160558464223	0.995148329563351	0.997173816967736	0.000518706921162067	0.00384632489292334	0.00051863866451466
Homòloga	14270	1	0	0.9960907504363	0.995069401410877	0.997113147784414	0.000523419537305465	0.00391640197771661	0.000523351566485354
Homòloga	14269	3	0	0.99588132635253	0.994833101143754	0.996930656044146	0.0005373132875782	0.00412664796552235	0.000537244190853169
Homòloga	14266	3	0	0.995671902268761	0.9945974849392	0.99674748024131	0.00055086234724699	0.004336938165999	0.000550792135695776
Homòloga	14263	3	0	0.995462478184991	0.99436250390496	0.996563669268162	0.000564091557962879	0.00454727259774548	0.000564020242961502
Homòloga	14260	8	0	0.994904013961605	0.993738678366404	0.99607071612035	0.000597965610268115	0.00510828241541729	0.000597879867875539
Homòloga	14252	8	0	0.99434554973822	0.993118402957943	0.995574212842448	0.00063005608693898	0.00566960714177149	0.000629957155259743
Homòloga	14244	9	0	0.993717277486911	0.992424203367586	0.995012036410649	0.000664347344893693	0.00630145212913459	0.000664232409562798
Homòloga	14235	7	0	0.993228621291448	0.991886566135897	0.994572492291777	0.000689868989925317	0.00679319782635974	0.000689745987212959
Homòloga	14228	12	0	0.99239092495637	0.990968934221925	0.993814956176222	0.000731605945630123	0.0076366051921174	0.000731455757783228
Homòloga	14216	9	0	0.991762652705061	0.990283631826608	0.993243882549399	0.000761451941069416	0.00826969466876343	0.000761289112535665
Homòloga	14207	9	0	0.991134380453752	0.989600521866399	0.992670616487473	0.000790207157762907	0.00890318520159936	0.000790032367197756
Homòloga	14198	5	0	0.990785340314136	0.989221878323394	0.992351273351516	0.000805754146094638	0.00925534747797631	0.000805577305415619
Homòloga	14193	9	0	0.990157068062827	0.988541740621808	0.991775035030975	0.000833034292248752	0.00988946288698075	0.000832846224764684
Homòloga	14184	12	0	0.989319371727749	0.987637480096797	0.99100412752649	0.000868126129750598	0.010735486575644	0.000867916571021128
Homòloga	14172	6	0	0.98890052356021	0.987186362399938	0.990617661208605	0.000885171919200875	0.0111588566010462	0.000884959248019129
Homòloga	14166	11	0	0.988132635253054	0.986360911914532	0.989907541000317	0.00091563462759066	0.0119353637307935	0.000915405766946538
Homòloga	14155	8	0	0.987574171029669	0.985761789979624	0.989389884248908	0.00093719617853331	0.0125005350483492	0.000936960535685695
Homòloga	14147	12	0	0.98673647469459	0.984864850524415	0.988611655674648	0.000968682778368958	0.0133487714235524	0.000968428516266044
Homòloga	14135	5	0	0.986387434554974	0.984491702894781	0.98828681662534	0.00098151944851593	0.013702503294794	0.000981264000391162
Homòloga	14130	8	0	0.985828970331588	0.98389532865333	0.987766412180486	0.00100173442805682	0.0142686745616022	0.00100147280361654
Homòloga	14122	3	0	0.985619546247819	0.983671890163754	0.987571058662698	0.00100921646149411	0.0144811090609649	0.00100895519320238
Homòloga	14119	7	0	0.985130890052356	0.983150943642798	0.987114823833141	0.00102647458873758	0.0149768948814904	0.00102620922769639
Homòloga	14112	11	0	0.984363001745201	0.982333417860311	0.986396778921972	0.00105305665613339	0.0157563733395403	0.00105277753134983
Homòloga	14101	9	0	0.983734729493892	0.98166547808099	0.985808342679216	0.00107434638772052	0.0163946259457384	0.00107405933851978
Homòloga	14092	8	0	0.983176265270506	0.981072425796419	0.9852846162775	0.0010929447235831	0.0169623239304106	0.00109265208913298
Homòloga	14084	7	0	0.982687609075044	0.980553998556184	0.984825862167237	0.00110897937666322	0.0174593418230547	0.00110868306052174
Homòloga	14077	11	0	0.981919720767888	0.979740210606398	0.984104079423391	0.00113374989587555	0.0182407583180466	0.00113344090571433
Homòloga	14066	5	0	0.981570680628272	0.979370648328437	0.98377565502243	0.00114484461052925	0.0185962254017946	0.00114453468985094
Homòloga	14061	7	0	0.98108202443281	0.978853604309864	0.983315517690515	0.00116021200662923	0.0190940562815329	0.00115989859031643
Homòloga	14054	4	0	0.980802792321117	0.978558325135672	0.983052407521573	0.00116890944943914	0.019378672760827	0.00116859589888443
Homòloga	14050	10	0	0.980104712041885	0.977820662109735	0.982394097189677	0.00119039627933729	0.020090416533069	0.00119007323078121
Homòloga	14040	2	0	0.979965095986038	0.977673218663914	0.982262345963933	0.00119465089834236	0.0202328666755192	0.00119432839544409
Homòloga	14038	6	1	0.979546247818499	0.977231061202463	0.98186691941069	0.00120733198667461	0.0206602779876719	0.00120700747903928
Homòloga	14031	6	1	0.979127369799334	0.976789123836103	0.981471213075281	0.00121989372067008	0.0210879025333208	0.00121956721003682
Homòloga	14024	3	0	0.978917915855423	0.976568231228458	0.981273253971484	0.00122613120523557	0.0213018215293277	0.00122580502476856
Homòloga	14021	4	0	0.97863864393021	0.976273801864434	0.98100921438692	0.00123440293871481	0.0215871078855077	0.00123407659203287
Homòloga	14017	1	0	0.978568825948906	0.97620021111374	0.980943187900467	0.00123646295978441	0.0216584498274353	0.00123613701007674
Homòloga	14016	2	0	0.978429189986299	0.976053049298982	0.980811115240931	0.00124057361805157	0.0218011438913623	0.001240248162918
Homòloga	14014	2	0	0.978289554023693	0.975905913525705	0.980679016539914	0.00124467186817064	0.021943858319791	0.00124434690085295
Homòloga	14012	5	0	0.977940464117175	0.975538186423447	0.98034865745644	0.0012548640079803	0.0223006953166508	0.00125453805766422
Homòloga	14007	2	0	0.977800828154568	0.975391139888584	0.98021646951701	0.00125891978277918	0.022443481066633	0.00125859430450281
Homòloga	14005	2	0	0.977661192191962	0.975244118321263	0.980084256610038	0.00126296368623633	0.022586287207297	0.00126263867366424
Homòloga	14003	2	0	0.977521556229355	0.975097121493011	0.979952018963998	0.00126699583251448	0.0227291137444676	0.00126667127941414
Homòloga	14001	6	1	0.977102648341534	0.974656277210427	0.979555159823707	0.00127902284348003	0.0231576545629806	0.00127869621188196
Homòloga	13994	4	0	0.976823356459773	0.974362478611255	0.979290449572033	0.00128698521415305	0.0234434913501751	0.00128665833441116
Homòloga	13990	2	0	0.976683710518892	0.9742156145855	0.979158059172365	0.00129094968028853	0.023586450606787	0.00129062323860808
Homòloga	13988	2	0	0.976544064578012	0.974068773800752	0.979025645531691	0.00129490313753086	0.02372943030367	0.00129457712821431
Homòloga	13986	1	0	0.976474241607571	0.973995362060406	0.978959430059325	0.00129687576944166	0.0238009303751701	0.0012965501151595
Homòloga	13985	3	0	0.97626477269625	0.973775161147879	0.97876074933372	0.00130277742787861	0.0240154459275477	0.00130245198575254
Homòloga	13982	1	0	0.97619494972581	0.973701772197717	0.978694511071171	0.00130473927592918	0.0240869664539387	0.00130441418302853
Homòloga	13981	3	0	0.975985480814489	0.973481639069242	0.978495762561514	0.00131060887548439	0.0243015433797666	0.00131028398191075
Homòloga	13978	2	0	0.975845834873609	0.973334911513004	0.97836323569233	0.0013145087739089	0.0244446253657446	0.00131418428715595
Homòloga	13976	4	0	0.975566542991847	0.973041522426366	0.978098115928126	0.00132227738912974	0.0247308302884693	0.0013219525918336
Homòloga	13972	3	0	0.975357074080527	0.972821537660585	0.977899219055777	0.00132807692746216	0.0249455454330441	0.00132775230602655
Homòloga	13969	3	0	0.975147605169206	0.972601601119704	0.977700273958528	0.0013338537252065	0.0251603066901134	0.00133352927177152
Homòloga	13966	1	0	0.975077782198765	0.972528299553167	0.977633948312354	0.0013357743222935	0.0252319091532381	0.001335450198022
Homòloga	13965	2	1	0.974938136257885	0.972381712210521	0.97750128122958	0.00133960807814447	0.0253751243340473	0.00133928433329301
Homòloga	13962	1	0	0.974868308286515	0.972308420881809	0.977434935346443	0.00134152153216255	0.0254467473106982	0.00134119811220731
Homòloga	13961	3	0	0.974658824372408	0.972088578059754	0.977235866532947	0.0013472472254545	0.0256616316313056	0.00134692395229627
Homòloga	13958	3	0	0.9744493404583	0.971868781545702	0.977036751411449	0.00135295113396417	0.0258765621371087	0.00135262800036731
Homòloga	13955	1	0	0.97437951248693	0.97179552623565	0.97697036950965	0.00135484764359595	0.0259482210407275	0.00135452482658884
Homòloga	13954	0	1	0.97437951248693	0.97179552623565	0.97697036950965	0.00135484764359595	0.0259482210407275	0.00135452482658884
Homòloga	13953	1	1	0.974309679511048	0.971722270481098	0.976903978046047	0.00135674204481481	0.0260198902158153	0.00135641954295243
Homòloga	13951	1	1	0.974239841529576	0.971649014262877	0.976837577037655	0.00135863434667335	0.0260915696653171	0.00135831215852034
Homòloga	13949	2	0	0.974100155553301	0.971502505868894	0.976704750957192	0.00136241241766969	0.0262349491190414	0.00136209058210506
Homòloga	13947	2	0	0.973960469577026	0.971356017427763	0.976571904923878	0.0013661811199457	0.0263783491333814	0.0013658596325815
Homòloga	13945	1	0	0.973890626588889	0.971282780640638	0.97650547447378	0.00136806198216168	0.0264500594238081	0.00136774080207792
Homòloga	13944	0	1	0.973890626588889	0.971282780640638	0.97650547447378	0.00136806198216168	0.0264500594238081	0.00136774080207792
Homòloga	13943	0	3	0.973890626588889	0.971282780640638	0.97650547447378	0.00136806198216168	0.0264500594238081	0.00136774080207792
Homòloga	13940	1	0	0.973820763559722	0.971209526744921	0.976439021061115	0.00136994160881508	0.0265217954352858	0.00136962073473334
Homòloga	13939	2	0	0.973681037501388	0.971063033683133	0.976306099506141	0.00137369395288649	0.0266652777510904	0.00137337341771486
Homòloga	13937	1	0	0.973611174472221	0.970989794478983	0.976239631401909	0.00137556668926744	0.0267370292040573	0.00137524645627199
Homòloga	13936	0	1	0.973611174472221	0.970989794478983	0.976239631401909	0.00137556668926744	0.0267370292040573	0.00137524645627199
Homòloga	13935	1	3	0.97354130642956	0.970916554623627	0.976173153924624	0.00137743741604052	0.026808790955044	0.00137711748387469
Homòloga	13931	2	0	0.973401540252483	0.970770056352987	0.976040157362845	0.00138117367772874	0.0269523556668379	0.00138085407542925
Homòloga	13929	0	1	0.973401540252483	0.970770056352987	0.976040157362845	0.00138117367772874	0.0269523556668379	0.00138085407542925
Homòloga	13928	1	0	0.973331652146492	0.970696808927421	0.975973647340025	0.00138303869243253	0.0270241534841842	0.0013827193873687
Homòloga	13927	1	0	0.9732617640405	0.970623566293835	0.975907132525226	0.00138490146287187	0.0270959564568273	0.00138458245369702
Homòloga	13926	0	4	0.9732617640405	0.970623566293835	0.975907132525226	0.00138490146287187	0.0270959564568273	0.00138458245369702
Homòloga	13922	0	7	0.9732617640405	0.970623566293835	0.975907132525226	0.00138490146287187	0.0270959564568273	0.00138458245369702
Homòloga	13915	2	1	0.973121877333487	0.970476973961084	0.975773989031319	0.00138862618175671	0.0272396862448259	0.00138830749370041
Homòloga	13912	1	0	0.973051928952425	0.97040367941054	0.975707405616162	0.00139048546727119	0.0273115666358552	0.00139016707185836
Homòloga	13911	2	0	0.972912032190301	0.970257104498856	0.975574224596444	0.00139419739913081	0.0274553377522379	0.00139387931853235
Homòloga	13909	1	4	0.97284208380924	0.970183824102018	0.975507627027581	0.00139605006324351	0.0275272336469823	0.00139573227171736
Homòloga	13904	0	6	0.97284208380924	0.970183824102018	0.975507627027581	0.00139605006324351	0.0275272336469823	0.00139573227171736
Homòloga	13898	0	5	0.97284208380924	0.970183824102018	0.975507627027581	0.00139605006324351	0.0275272336469823	0.00139573227171736
Homòloga	13893	0	6	0.97284208380924	0.970183824102018	0.975507627027581	0.00139605006324351	0.0275272336469823	0.00139573227171736
Homòloga	13887	0	3	0.97284208380924	0.970183824102018	0.975507627027581	0.00139605006324351	0.0275272336469823	0.00139573227171736
Homòloga	13884	0	1	0.97284208380924	0.970183824102018	0.975507627027581	0.00139605006324351	0.0275272336469823	0.00139573227171736
Homòloga	13883	1	0	0.972772009467684	0.970110410096456	0.975440911215157	0.00139790720423846	0.0275992641879317	0.00139758970128674
Homòloga	13882	1	3	0.972701935126129	0.97003700078935	0.975374190704277	0.00139976214831278	0.0276712999176536	0.0013994449326427
Homòloga	13878	1	4	0.972631845636641	0.969963579534657	0.975307451853388	0.00140161570485086	0.0277433564099436	0.00140129877527259
Homòloga	13873	2	0	0.972491626239879	0.969816706651343	0.975173923712046	0.0014053184141615	0.0278875213346174	0.00140500178659444
Homòloga	13871	2	4	0.972351406843117	0.969669852319591	0.975040377019142	0.00140901245694631	0.0280317070458134	0.00140869612762658
Homòloga	13865	0	4	0.972351406843117	0.969669852319591	0.975040377019142	0.00140901245694631	0.0280317070458134	0.00140869612762658
Homòloga	13861	0	4	0.972351406843117	0.969669852319591	0.975040377019142	0.00140901245694631	0.0280317070458134	0.00140869612762658
Homòloga	13857	0	4	0.972351406843117	0.969669852319591	0.975040377019142	0.00140901245694631	0.0280317070458134	0.00140869612762658
Homòloga	13853	1	2	0.972281216169123	0.969596343221932	0.974973523697511	0.00141086050874138	0.0281038935758069	0.00141054446051963
Homòloga	13850	2	1	0.97214081454946	0.969449316594501	0.974839784954105	0.00141455123149219	0.0282482979079369	0.00141423547567991
Homòloga	13847	1	2	0.972070608669879	0.969375804592751	0.974772904133713	0.00141639365118349	0.0283205157168486	0.00141607817319369
Homòloga	13844	2	5	0.971930176625865	0.969228772009576	0.974639110513994	0.00142007317697278	0.0284649826339246	0.00141975798559483
Homòloga	13837	1	6	0.971859935231297	0.969155234699173	0.97457218399172	0.00142191109372285	0.0285372526346473	0.00142159617707166
Homòloga	13830	0	4	0.971859935231297	0.969155234699173	0.97457218399172	0.00142191109372285	0.0285372526346473	0.00142159617707166
Homòloga	13826	0	6	0.971859935231297	0.969155234699173	0.97457218399172	0.00142191109372285	0.0285372526346473	0.00142159617707166
Homòloga	13820	1	20	0.971789612515289	0.969081612740321	0.974505179519564	0.00142375115373691	0.028609611534792	0.00142343651108678
Homòloga	13799	4	1	0.971507913953795	0.968786723100622	0.974236748263966	0.00143111162182256	0.0288994876127686	0.00143079646918795
Homòloga	13794	2	43	0.971367054462138	0.968639294063591	0.974102496437138	0.00143477981999335	0.0290444781883812	0.00143446494197277
Homòloga	13749	2	9	0.971225754432396	0.968491400072489	0.973967828730514	0.00143846262459954	0.0291899433131176	0.00143814801776667
Homòloga	13738	5	61	0.970872272937844	0.968121489656655	0.973630872189178	0.00144764528466216	0.0295538973093324	0.00144732934167672
Homòloga	13672	4	38	0.97058822604699	0.967824258973763	0.973360086613185	0.00145501967397505	0.0298464660629896	0.00145470318009637
Homòloga	13630	0	66	0.97058822604699	0.967824258973763	0.973360086613185	0.00145501967397505	0.0298464660629896	0.00145470318009637
Homòloga	13564	5	43	0.970230445073071	0.967449838571918	0.973019043484716	0.0014643322132251	0.0302150888881149	0.00146401430991065
Homòloga	13516	5	80	0.969871525849532	0.967074283667395	0.9726768589963	0.00147365154849641	0.0305850208206393	0.0014733322186674
Homòloga	13431	1	60	0.969799314433714	0.96699871774153	0.97260802214165	0.00147553135838616	0.0306594754405485	0.00147521229556604
Homòloga	13370	5	221	0.969436637053596	0.966619181234132	0.972262305059875	0.0014849828962275	0.0310334470187085	0.00148466234048134
Homòloga	13144	1	129	0.969362881983827	0.966541950644575	0.972192046440756	0.00148693068458272	0.0311095273595485	0.00148661040071226
Homòloga	13014	2	80	0.969213909664481	0.966385899495355	0.972050195659569	0.00149089689353981	0.0312632080111544	0.0014905768530488
Homòloga	12932	7	212	0.96868928104032	0.965836337961606	0.97155065130684	0.00150487643230683	0.03180450092795	0.00150455183197461
Homòloga	12713	3	30	0.968460690790723	0.965596770141345	0.971333105711975	0.00151103258553964	0.0320404798471665	0.00151070785788308
Homòloga	12680	1	35	0.968384313764636	0.965516726686364	0.971260417583658	0.00151308940625738	0.0321193442004788	0.00151276495798028
Homòloga	12644	5	44	0.968001371533631	0.965115427444701	0.970895945339844	0.00152339331465685	0.0325147886800739	0.00152306699963643
Homòloga	12595	5	45	0.967617091513173	0.96471279074891	0.970530135773956	0.00153370753338141	0.0329117716098079	0.00153337933163375
Homòloga	12545	1	41	0.967539959819947	0.964631976408315	0.970456709649996	0.00153577780689272	0.0329914846428888	0.00153544988271337
Homòloga	12503	3	54	0.96730780594652	0.964388731728646	0.970235715807128	0.00154201454767776	0.0332314270567095	0.0015416864563332
Homòloga	12446	6	46	0.966841483687507	0.963900173338323	0.969791769350535	0.00155452934535597	0.0337135096535277	0.00155419788572768
Homòloga	12394	9	64	0.966139404185071	0.963164842006671	0.969123152766221	0.00157327477759194	0.0344396674718269	0.00157293373417956
Homòloga	12321	4	8	0.96582574801944	0.962836385328198	0.968824391923395	0.00158162932503294	0.0347643164451245	0.00158128737776719
Homòloga	12309	4	11	0.965511887998961	0.962507788234613	0.968525363911227	0.0015899561451359	0.0350892819175431	0.00158961328965629
Homòloga	12294	6	162	0.965040676731026	0.962014584561078	0.968076287710739	0.00160239744764565	0.0355773248653225	0.00160205120511115
Homòloga	12126	5	178	0.964642754631104	0.961597970076983	0.967697180130058	0.00161297736763643	0.0359896619921574	0.00161262904755911
Homòloga	11943	6	87	0.964158131292932	0.96109039949618	0.967235655070108	0.00162597123912507	0.0364920483272491	0.00162561919997044
Homòloga	11850	8	43	0.963507222849865	0.960408737996779	0.966615704080541	0.00164340861773756	0.0371671538124812	0.00164304860254843
Homòloga	11799	4	119	0.963180582550569	0.960066736795115	0.966304527640805	0.00165213010249919	0.0375061655931405	0.00165176903869542
Homòloga	11676	7	49	0.962603136158152	0.959462053451188	0.965754502128052	0.00166760638689296	0.0381056859768336	0.00166723943737686
Homòloga	11620	5	118	0.962188935152921	0.959028394313341	0.965359891761687	0.00167867726096877	0.0385359785758009	0.00167830798296675
Homòloga	11497	11	264	0.961268340364134	0.958064572446898	0.964482821681241	0.00170330744757601	0.0394927499074526	0.00170292011032547
Homòloga	11222	7	85	0.960668725466384	0.957436462724048	0.963911900183396	0.00171955690295053	0.0401165246356651	0.0017191631363882
Homòloga	11130	10	162	0.959805590942155	0.956532482670423	0.963089899291201	0.00174289237701622	0.0410149972322509	0.00174248305305896
Homòloga	10958	10	335	0.958929696079094	0.955615088553192	0.96225580051749	0.00176664350436033	0.0419275725197121	0.00176621815066151
Homòloga	10613	6	272	0.958387570556012	0.955046719321185	0.96174010843061	0.00178166451674954	0.042492916908669	0.00178123429174277
Homòloga	10335	9	430	0.957552980509084	0.954171066992585	0.960946880701168	0.00180517642021774	0.0433637441945906	0.00180473145372653
Homòloga	9896	13	971	0.956295079463548	0.952849536301009	0.959753081852054	0.00184162517818594	0.0446774062802818	0.0018411416010452
Homòloga	8912	13	1116	0.954900124791979	0.951377598835604	0.958435693087304	0.00188560372776532	0.0461361136411436	0.00188506801144238
Homòloga	7783	13	517	0.953305148353292	0.949683955733947	0.956940148761963	0.00194176985100372	0.0478064207206759	0.00194115714976044
Homòloga	7253	14	901	0.951465044661448	0.947725475396945	0.955219369652844	0.00200925710981453	0.0497366564851871	0.00200853687379508
Homòloga	6338	9	775	0.950113958293201	0.946277542342141	0.953965927912916	0.00206433504283362	0.0511566627963263	0.00206355683453556
Homòloga	5554	17	1377	0.947205795295184	0.943141131726969	0.95128797637946	0.00219414671121617	0.0542175198362975	0.00219302881580588
Homòloga	4160	6	923	0.945839633090431	0.941637337971277	0.950060682015914	0.0022718910961921	0.0556598275286052	0.00227070120597947
Homòloga	3231	11	1246	0.942619504348867	0.938023539938416	0.947237987265477	0.002493750810481	0.0590643462534582	0.00249194468388696
Homòloga	1974	12	1516	0.936889294595986	0.931300990121284	0.942511131889007	0.00305240496309238	0.0651433736090813	0.00304784122072552
Homòloga	446	4	412	0.928486700025619	0.918637167356735	0.938441838364774	0.00544133702365743	0.0741119834745521	0.00542202239358239
Homòloga	30	0	27	0.928486700025619	0.918637167356735	0.938441838364774	0.00544133702365743	0.0741119834745521	0.00542202239358239
Homòloga	3	0	1	0.928486700025619	0.918637167356735	0.938441838364774	0.00544133702365743	0.0741119834745521	0.00542202239358239
Homòloga	2	0	1	0.928486700025619	0.918637167356735	0.938441838364774	0.00544133702365743	0.0741119834745521	0.00542202239358239
Homòloga	1	0	1	0.928486700025619	0.918637167356735	0.938441838364774	0.00544133702365743	0.0741119834745521	0.00542202239358239
Heteròloga	14325	1	0	0.999930191972077	0.999793384886805	1	6.98104646311695e-05	6.98080279232112e-05	6.98080279232112e-05
Heteròloga	14324	2	0	0.99979057591623	0.999553647504612	1	0.000120923713971201	0.000209433830771578	0.00012091667863886
Heteròloga	14322	1	0	0.999720767888307	0.999447201091408	0.999994409565392	0.000139635552572652	0.000279256481239389	0.000139628241023811
Heteròloga	14321	2	0	0.999581151832461	0.99924613600416	0.999916279981041	0.000171029869886964	0.000418911533260896	0.000171019918339848
Heteròloga	14319	2	0	0.999441535776614	0.999054729870468	0.999828491443134	0.000197502076326712	0.000558586091540106	0.000197490008821243
Heteròloga	14317	2	0	0.999301919720768	0.998869497662686	0.999734528979317	0.000220829459003599	0.000698280161526835	0.000220815579565716
Heteròloga	14315	1	0	0.999232111692845	0.998778604246985	0.999685825059218	0.000231615980655766	0.00076813695510001	0.000231602011621808
Heteròloga	14314	2	0	0.999092495636998	0.998599525264964	0.99958570936964	0.00025181070970957	0.000907860302871422	0.000251795152343118
Heteròloga	14312	1	0	0.999022687609075	0.99851113071934	0.999534506579465	0.000261325452852112	0.000977731739428158	0.000261309809211204
Heteròloga	14311	2	0	0.998883071553229	0.998336242128441	0.999430200498766	0.000279388183590278	0.0011174843772592	0.000279371108528356
Heteròloga	14309	1	0	0.998813263525305	0.998249629106776	0.999377216184632	0.000287996811533797	0.00118737046293954	0.000287979654232869
Heteròloga	14308	1	0	0.998743455497382	0.998163505484143	0.999323742471466	0.000296356630728767	0.0012572614330262	0.000296339381371659
Heteròloga	14307	2	0	0.998603839441536	0.997992570796638	0.999215482487373	0.000312409154466979	0.00139705314337778	0.00031239060500157
Heteròloga	14305	1	0	0.998534031413612	0.997907694078112	0.9991607618701	0.000320135312291311	0.00146695877078079	0.000320116676909928
Heteròloga	14304	3	0	0.998324607329843	0.997655109297579	0.998994554643237	0.000342274939379848	0.00167669031440495	0.000342253016007426
Heteròloga	14301	1	0	0.99825479930192	0.997571524358197	0.99893854224682	0.000349345111399545	0.00174661549446228	0.00034932314233705
Heteròloga	14300	1	0	0.998184991273996	0.997488213916107	0.998882255353112	0.000356275965420284	0.00181654556439235	0.000356253943771371
Heteròloga	14299	2	0	0.99804537521815	0.997322355298481	0.998768919299141	0.000369750901693754	0.00195641548536585	0.000369727832126851
Heteròloga	14297	3	0	0.99783595113438	0.997075277625429	0.998597204964798	0.000389095889388346	0.00216624971632339	0.000389070008280089
Heteròloga	14294	1	0	0.997766143106457	0.996993329807935	0.998539555446494	0.000395335647909462	0.00223620913985774	0.000395309742207712
Heteròloga	14293	2	0	0.997626527050611	0.996829994589786	0.998423695993047	0.000407531172113781	0.00237613777625318	0.000407504360622154
Heteròloga	14291	4	0	0.997347294938918	0.996505347290388	0.998189953949253	0.000430897486344264	0.002656034214571	0.000430865765606669
Heteròloga	14287	2	0	0.997207678883071	0.996343928786336	0.998072177781709	0.000442122439825871	0.0027960216157049	0.000442089972980538
Heteròloga	14285	1	0	0.997137870855148	0.99626342586043	0.998013083371817	0.000447630522763814	0.00286602511587991	0.000447598072210644
Heteròloga	14284	6	0	0.996719022687609	0.9957830034818	0.997655921735663	0.00047936676962141	0.00328607552192864	0.000479323577051003
Heteròloga	14278	7	0	0.996230366492146	0.995227342068694	0.997234401798189	0.000513951764622506	0.00377634026488984	0.000513895091963552
Heteròloga	14271	4	0	0.995951134380453	0.99491178929832	0.996991565225376	0.000532721654676831	0.00405662896224811	0.000532661810167509
Heteròloga	14267	3	0	0.995741710296684	0.994675950809099	0.996808611707208	0.000546382696458824	0.00426690442310183	0.000546321511404541
Heteròloga	14264	3	0	0.995532286212914	0.994440763120262	0.996625007388656	0.000559715948367678	0.00447722410902443	0.000559653449840944
Heteròloga	14261	3	0	0.995322862129145	0.994206181162117	0.996440797339412	0.000572744306719121	0.00468758803862264	0.000572680520195046
Heteròloga	14258	6	0	0.994904013961605	0.993738678366404	0.99607071612035	0.000597965610268114	0.00510840442240718	0.000597894123588047
Heteròloga	14252	1	0	0.994834205933682	0.993660961616343	0.996008835534615	0.000602068456787943	0.00517857001320146	0.000601997170385898
Heteròloga	14251	5	0	0.994485165794066	0.993273169239954	0.995698641232027	0.000622185320405503	0.00552942258495081	0.000622109394377914
Heteròloga	14246	4	0	0.994205933682373	0.992963825998243	0.995449595130557	0.000637831906248174	0.00581020315493536	0.000637753503082083
Heteròloga	14242	2	0	0.994066317626527	0.992809431596063	0.995324794861147	0.000645516210418008	0.00595063286986304	0.000645437667874136
Heteròloga	14240	5	0	0.993717277486911	0.992424203367586	0.995012036410649	0.000664347344893693	0.00630175646536866	0.000664264509796332
Heteròloga	14235	6	0	0.993298429319372	0.991963258282497	0.994635397480971	0.000686279634843309	0.00672325277727593	0.000686190349538814
Heteròloga	14229	5	0	0.992949389179756	0.991580153855745	0.994320515228752	0.000704048373895098	0.00707464781557799	0.000703955176406042
Heteròloga	14224	3	0	0.992739965095986	0.991350704156577	0.994131172920538	0.000714503377583252	0.00728555895168598	0.000714409354758868
Heteròloga	14221	10	0	0.992041884816754	0.99058792488022	0.99349797883896	0.000748329370219791	0.00798874438168387	0.000748216346428701
Heteròloga	14211	9	0	0.991413612565445	0.989903871147926	0.992925656549116	0.000777553868181416	0.00862205660460977	0.000777426929847956
Heteròloga	14202	2	0	0.991273996509598	0.98975214690487	0.992798186120586	0.000783905152461978	0.00876288184049204	0.000783778351821143
Heteròloga	14200	5	0	0.990924956369982	0.989373265280068	0.992479081066426	0.000799570315657538	0.00911499451654838	0.000799440536945293
Heteròloga	14195	4	0	0.990645724258289	0.989070582852474	0.992223374150851	0.000811892601483397	0.00939678387899994	0.000811761346276782
Heteròloga	14191	5	0	0.990296684118673	0.988692731338262	0.991903238986104	0.000827046840814726	0.00974911986659772	0.000826912699709222
Heteròloga	14186	4	0	0.990017452006981	0.988390832851279	0.99164674812992	0.000838980685522425	0.0100310880041982	0.000838845111206986
Heteròloga	14182	4	0	0.989738219895288	0.988089259338943	0.991389932299091	0.000850753738181317	0.0103131356702537	0.000850616742180465
Heteròloga	14178	5	0	0.989389179755672	0.987712729652461	0.991068475306616	0.000865253939057027	0.0106657947194849	0.000865114167655714
Heteròloga	14173	3	0	0.989179755671902	0.987487035912111	0.990875377039594	0.000873843396408394	0.0108774647963917	0.000873703189627089
Heteròloga	14170	5	0	0.988830715532286	0.987111237805346	0.990553188467405	0.000887982458323995	0.011230322947415	0.000887839534213961
Heteròloga	14165	1	0	0.988760907504363	0.987036130399143	0.990488698537818	0.000890784524859227	0.0113009194881845	0.000890641852868976
Heteròloga	14164	6	1	0.988342059336824	0.986585838232265	0.990101406689954	0.000907423383077587	0.0117245286381422	0.000907276342725774
Heteròloga	14157	3	0	0.988132620460084	0.986360894915228	0.989907528421662	0.000915635782577727	0.0119364379409606	0.000915488328494788
Heteròloga	14154	4	1	0.98785336862443	0.98606118989499	0.98964880466146	0.000926477746754263	0.0122190435648125	0.000926328971946988
Heteròloga	14149	6	0	0.987434461266189	0.985612051493862	0.989260240698388	0.000942520359534464	0.0126431018021437	0.000942367371239288
Heteròloga	14143	2	0	0.987294825480109	0.985462455536723	0.989130602534127	0.000947810540134818	0.0127845145151466	0.000947657659746317
Heteròloga	14141	1	0	0.987225007587069	0.98538767892936	0.989065762080791	0.000950445146632996	0.0128552308718399	0.000950292504011181
Heteròloga	14140	3	0	0.987015553907949	0.985163433218555	0.988871156609497	0.000958307723137374	0.0130673949453901	0.000958154671516198
Heteròloga	14137	3	0	0.986806100228828	0.984939311343095	0.988676427302858	0.000966109610029166	0.0132796040420868	0.00096595614537544
Heteròloga	14134	1	0	0.986736282335788	0.984864631065826	0.988611490519428	0.000968697006551935	0.0133503554217387	0.00096854376902194
Heteròloga	14133	4	1	0.986457010763628	0.984566042250164	0.988351611092293	0.00097898183049732	0.0136333809647939	0.000978827307044842
Heteròloga	14128	2	0	0.986317365093927	0.984416814550853	0.988221584908304	0.000984086817262898	0.0137749438187011	0.000983932374617191
Heteròloga	14126	3	0	0.986107896589377	0.984193068285472	0.988026450348735	0.00099169770846895	0.0139873181638802	0.000991542840888166
Heteròloga	14123	2	0	0.985968250919676	0.984043966530104	0.987896298220803	0.000996741130904701	0.0141289311356284	0.000996586334544205
Heteròloga	14121	4	0	0.985688959580276	0.983745909549156	0.987635847435154	0.00100675641581945	0.014412197193273	0.00100660033630714
Heteròloga	14117	2	0	0.985549313910575	0.983596952913751	0.987505550187259	0.00101172898787729	0.0145538703532928	0.00101157297274524
Heteròloga	14115	1	0	0.985479491075725	0.9835224922598	0.987440383899561	0.0010142066572862	0.0146247169703669	0.00101405084800491
Heteròloga	14114	2	0	0.985339845406025	0.983373605862335	0.987310016413728	0.00101914497271568	0.0147664202437125	0.00101898922034431
Heteròloga	14112	1	0	0.985270022571175	0.983299179954968	0.987244815379446	0.00102160570117326	0.014837281921717	0.0010214501498299
Heteròloga	14111	2	0	0.985130376901474	0.98315036232057	0.987114379130545	0.00102651050200692	0.0149790153211926	0.00102635500040238
Heteròloga	14109	2	0	0.984990731231774	0.983001589734385	0.986983897833433	0.00103139335909892	0.0151207688118723	0.00103123790315859
Heteròloga	14107	2	0	0.984851085562074	0.982852861578498	0.986853372106023	0.00103625458323231	0.015262542399453	0.0010360991689885
Heteròloga	14105	2	0	0.984711439892373	0.982704177249166	0.986722802552057	0.00104109447802429	0.0154043360896337	0.00104093910161268
Heteròloga	14103	1	0	0.984641617057523	0.982629851334552	0.986657501525023	0.00104350651989475	0.015475242988875	0.0010433513318275
Heteròloga	14102	1	0	0.984571794222673	0.982555536156365	0.986592189761562	0.00104591334015515	0.0155461549162612	0.0010457583387532
Heteròloga	14101	1	0	0.984501971387823	0.982481231642925	0.986526867333353	0.00104831497484265	0.0156170718725055	0.00104816015844659
Heteròloga	14100	1	0	0.984432148552972	0.982406937723355	0.986461534311275	0.00105071145958781	0.0156879938583211	0.00105055682655762
Heteròloga	14099	1	0	0.984362325718122	0.982332654327571	0.98639619076541	0.00105310282962101	0.0157589208744215	0.00105294837833568
Heteròloga	14098	1	1	0.984292502883272	0.982258381386267	0.986330836765065	0.00105548911977863	0.0158298529215204	0.0010553348486359
Heteròloga	14096	0	1	0.984292502883272	0.982258381386267	0.986330836765065	0.00105548911977863	0.0158298529215204	0.0010553348486359
Heteròloga	14095	0	1	0.984292502883272	0.982258381386267	0.986330836765065	0.00105548911977863	0.0158298529215204	0.0010553348486359
Heteròloga	14094	0	1	0.984292502883272	0.982258381386267	0.986330836765065	0.00105548911977863	0.0158298529215204	0.0010553348486359
Heteròloga	14093	1	0	0.984222660230687	0.982184096454542	0.98626545513039	0.00105787171495847	0.0159008101343211	0.00105771762242756
Heteròloga	14092	2	1	0.984082974925516	0.982035557513458	0.986134660938673	0.00106262188768153	0.0160427346304891	0.00106246781132422
Heteròloga	14089	0	2	0.984082974925516	0.982035557513458	0.986134660938673	0.00106262188768153	0.0160427346304891	0.00106246781132422
Heteròloga	14087	1	0	0.984013117399079	0.981961286588722	0.98606923555735	0.00106499053981054	0.0161137220657131	0.00106483663820314
Heteròloga	14086	1	1	0.983943259872641	0.981887025803161	0.986003800036853	0.00106735427070231	0.0161847145405107	0.00106720054232448
Heteròloga	14084	0	2	0.983943259872641	0.981887025803161	0.986003800036853	0.00106735427070231	0.0161847145405107	0.00106720054232448
Heteròloga	14082	1	0	0.983873387463901	0.981812758308405	0.985938341468999	0.001069714117131	0.0162557271807607	0.00106956056051676
Heteròloga	14081	1	1	0.983803515055162	0.981738500831896	0.985872872882899	0.00107206910315951	0.0163267448641639	0.00107191571682147
Heteròloga	14079	0	1	0.983803515055162	0.981738500831896	0.985872872882899	0.00107206910315951	0.0163267448641639	0.00107191571682147
Heteròloga	14078	1	1	0.983733632719954	0.981664242120784	0.985807385683839	0.00107441992791279	0.0163977776813254	0.00107426671040426
Heteròloga	14076	1	3	0.983663745420102	0.981589987711868	0.985741884255982	0.00107676628621604	0.016468820591243	0.00107661323609379
Heteròloga	14072	2	5	0.983523941021947	0.981441474779394	0.985610825934143	0.00108144671635304	0.0166109467993158	0.00108129366484916
Heteròloga	14065	0	2	0.983523941021947	0.981441474779394	0.985610825934143	0.00108144671635304	0.0166109467993158	0.00108129366484916
Heteròloga	14063	0	1	0.983523941021947	0.981441474779394	0.985610825934143	0.00108144671635304	0.0166109467993158	0.00108129366484916
Heteròloga	14062	0	3	0.983523941021947	0.981441474779394	0.985610825934143	0.00108144671635304	0.0166109467993158	0.00108129366484916
Heteròloga	14059	0	7	0.983523941021947	0.981441474779394	0.985610825934143	0.00108144671635304	0.0166109467993158	0.00108129366484916
Heteròloga	14052	0	4	0.983523941021947	0.981441474779394	0.985610825934143	0.00108144671635304	0.0166109467993158	0.00108129366484916
Heteròloga	14048	1	9	0.983453929351885	0.981367109636824	0.98554518656692	0.00108378715417036	0.0166821313095663	0.00108363426678125
Heteròloga	14038	0	4	0.983453929351885	0.981367109636824	0.98554518656692	0.00108378715417036	0.0166821313095663	0.00108363426678125
Heteròloga	14034	0	1	0.983453929351885	0.981367109636824	0.98554518656692	0.00108378715417036	0.0166821313095663	0.00108363426678125
Heteròloga	14033	0	2	0.983453929351885	0.981367109636824	0.98554518656692	0.00108378715417036	0.0166821313095663	0.00108363426678125
Heteròloga	14031	1	0	0.983383837845268	0.981292664309369	0.985479467754801	0.00108612820536151	0.0167534020671745	0.00108597548086159
Heteròloga	14030	0	5	0.983383837845268	0.981292664309369	0.985479467754801	0.00108612820536151	0.0167534020671745	0.00108597548086159
Heteròloga	14025	0	2	0.983383837845268	0.981292664309369	0.985479467754801	0.00108612820536151	0.0167534020671745	0.00108597548086159
Heteròloga	14023	1	0	0.983313711350378	0.981218189291922	0.985413708675135	0.00108846688481436	0.0168247134841323	0.00108831432188551
Heteròloga	14022	2	4	0.983173458360597	0.981069268191788	0.985282161581043	0.00109313022898328	0.0169673464894098	0.00109297765316512
Heteròloga	14016	0	1	0.983173458360597	0.981069268191788	0.985282161581043	0.00109313022898328	0.0169673464894098	0.00109297765316512
Heteròloga	14015	1	1	0.983103306847336	0.980994793838726	0.985216351813847	0.00109545661083541	0.0170386986121354	0.00109530419324305
Heteròloga	14013	1	3	0.9830331503279	0.980920323354464	0.985150528168225	0.00109777872471919	0.0171100609185652	0.00109762646401896
Heteròloga	14009	1	6	0.982962978784583	0.980845845417462	0.985084681935748	0.00110009725914177	0.0171814436011264	0.00109994515403469
Heteròloga	14002	3	5	0.982752373946963	0.980622366360567	0.984887008117938	0.00110703162057821	0.0173956987075397	0.00110687898710404
Heteròloga	13994	0	1	0.982752373946963	0.980622366360567	0.984887008117938	0.00110703162057821	0.0173956987075397	0.00110687898710404
Heteròloga	13993	3	3	0.982541678804975	0.980398869048465	0.984689171995746	0.00111393165613121	0.0176100916182808	0.00111377849330608
Heteròloga	13987	2	6	0.982401185249702	0.980249882568445	0.98455720928141	0.00111851162489825	0.0177530815374915	0.00111835843567664
Heteròloga	13979	1	1	0.982330908321076	0.980175368997071	0.984491187970053	0.0011207970389779	0.0178246174127329	0.00112064399882195
Heteròloga	13977	1	2	0.98226062636441	0.980100858737709	0.98442515329334	0.00112307845447576	0.0178961635242018	0.00112292556216428
Heteròloga	13974	2	7	0.982120042333158	0.979951842312862	0.98429303962116	0.00112762971286929	0.0180392864668095	0.00112747678757139
Heteròloga	13965	0	5	0.982120042333158	0.979951842312862	0.98429303962116	0.00112762971286929	0.0180392864668095	0.00112747678757139
Heteròloga	13960	0	9	0.982120042333158	0.979951842312862	0.98429303962116	0.00112762971286929	0.0180392864668095	0.00112747678757139
Heteròloga	13951	0	19	0.982120042333158	0.979951842312862	0.98429303962116	0.00112762971286929	0.0180392864668095	0.00112747678757139
Heteròloga	13932	0	3	0.982120042333158	0.979951842312862	0.98429303962116	0.00112762971286929	0.0180392864668095	0.00112747678757139
Heteròloga	13929	3	41	0.981908515294102	0.979727653602915	0.984094231556556	0.00113446668512098	0.0182546644551791	0.0011343132132721
Heteròloga	13885	1	20	0.981837798080181	0.979652708127521	0.984027761819298	0.00113675060479321	0.0183266846208255	0.00113659727699103
Heteròloga	13864	1	68	0.98176697885066	0.979577657053306	0.983961193705649	0.00113903684852763	0.0183988138764515	0.00113888366376052
Heteròloga	13795	3	37	0.981553473889693	0.979351382332838	0.983760516894324	0.00114593751392744	0.0186162839743131	0.00114578375536947
Heteròloga	13755	3	46	0.981339394615125	0.979124543356523	0.983559256029107	0.00115283670984077	0.0188343864824919	0.00115268237114994
Heteròloga	13706	1	46	0.981267795359718	0.979048679493152	0.983491941083667	0.00115514334114631	0.01890734722961	0.00115498914253766
Heteròloga	13659	1	87	0.981195954976428	0.978972554113797	0.983424405532612	0.00115746122999895	0.0189805590313524	0.00115730717067434
Heteròloga	13571	4	77	0.980906751246422	0.978666076377747	0.983152556183451	0.00116680834998496	0.0192753051812308	0.00116665278061268
Heteròloga	13490	1	215	0.980834037625129	0.978589016631926	0.983084209012597	0.00116916091249431	0.0193494341656638	0.0011690054819565
Heteròloga	13274	4	123	0.980538472147466	0.978275583653375	0.982806595019703	0.00117883233622559	0.0196507751329683	0.00117867527822058
Heteròloga	13147	3	85	0.980314724112443	0.978038280432922	0.982596466353309	0.00118617299298874	0.0198789640734109	0.00118601523697427
Heteròloga	13059	2	215	0.980164587850231	0.977879036283498	0.98245548133122	0.00119110696113537	0.0200321151569549	0.00119094910450887
Heteròloga	12842	2	27	0.980011938015649	0.977717006193526	0.982312256582643	0.00119618769306043	0.0201878541384219	0.0011960297173167
Heteròloga	12813	3	33	0.979782480760202	0.977473495840507	0.982096919957053	0.00120380342526431	0.0204219913428237	0.0012036446713488
Heteròloga	12777	2	41	0.979629114166986	0.977310762700975	0.981952965166743	0.00120888197250145	0.0205785226099443	0.00120872309221739
Heteròloga	12734	2	44	0.979475253775252	0.977147515378406	0.981808537257113	0.00121397341714799	0.0207355824497433	0.00121381440521127
Heteròloga	12688	2	43	0.979320859819739	0.976983709262578	0.981663601332691	0.00121908035310571	0.0208932117057332	0.0012189212039629
Heteròloga	12643	4	55	0.979011021692769	0.976655039649604	0.9813726870644	0.00122930427435161	0.021209592311602	0.00122914322737948
Heteròloga	12584	1	35	0.978933223614123	0.97657251735684	0.981299636497318	0.00123187026270286	0.0212890583001589	0.00123170934751271
Heteròloga	12548	5	75	0.978543148214212	0.976158840181298	0.98093328001736	0.0012446978152184	0.0216875281758363	0.00124453347287835
Heteròloga	12468	4	8	0.978229210726816	0.975825973176042	0.980638366905383	0.00125499501438723	0.0220083494783708	0.00125482873020768
Heteròloga	12456	3	17	0.977993606388973	0.97557625899494	0.980416943646298	0.00126267692990534	0.0222491972625712	0.00126250981271673
Heteròloga	12436	2	152	0.977836322116475	0.975409591671357	0.980269090046465	0.00126778830842576	0.0224100206784606	0.00126762104461673
Heteròloga	12282	3	173	0.977597475921527	0.975156389628187	0.980044672929369	0.00127560953493518	0.0226542805709862	0.00127544139201066
Heteròloga	12106	3	120	0.977355216510676	0.974899447826828	0.979817171268218	0.00128361008771928	0.0229020915737947	0.00128344101623659
Heteròloga	11983	6	39	0.976865845627002	0.974380401547586	0.979357629563277	0.00129979258478701	0.0234028009120239	0.00129961756517961
Heteròloga	11938	9	117	0.976129391228389	0.973599854984544	0.978665499529097	0.00132388038801404	0.0241566960368354	0.00132369055634973
Heteròloga	11812	2	52	0.975964113647754	0.973424696022145	0.978510155968529	0.001329284103609	0.0243260153731036	0.00132909413052146
Heteròloga	11758	3	109	0.975715100861486	0.973160806359394	0.978276099723599	0.00133742345453878	0.0245811608060004	0.00133723256706876
Heteròloga	11646	8	274	0.975044851779665	0.972450594080638	0.977646030316675	0.00135931098016937	0.0252680919411541	0.00135910825046599
Heteròloga	11364	6	104	0.974530044571756	0.971904786628413	0.977162393723377	0.00137630371315758	0.0257960750456947	0.0013760945690364
Heteròloga	11254	6	152	0.974010479948739	0.97135404052746	0.976674184146922	0.00139341698524483	0.0263292188167983	0.00139320134093242
Heteròloga	11096	14	403	0.972781555406626	0.97005189714017	0.975518894740739	0.00143368881663592	0.0275909347504681	0.00143342912442603
Heteròloga	10679	10	352	0.971870625960605	0.969085990339161	0.974663263137763	0.00146397866859748	0.0285273520180025	0.00146369627472588
Heteròloga	10317	7	384	0.971211219700866	0.968386135339784	0.97404454571407	0.00148628484517809	0.0292058438276371	0.00148599166639974
Heteròloga	9926	10	910	0.970232767938121	0.967346454205479	0.973127693690714	0.00152007946798635	0.0302132989958821	0.00151975913361684
Heteròloga	9006	7	1135	0.969478645200438	0.966541247130971	0.972424970263394	0.00154822910583623	0.0309905586005901	0.00154789291169796
Heteròloga	7864	12	534	0.967999277990061	0.964949969748679	0.971058222255115	0.00160976744887895	0.0325164995975382	0.00160935197929644
Heteròloga	7318	6	908	0.967205619112234	0.96409369496004	0.970327588005909	0.0016442267046976	0.0333363957440264	0.00164379198048386
Heteròloga	6404	9	750	0.965846335762451	0.962615156301852	0.969088361219644	0.00170974924006514	0.0347417673867497	0.00170924083635911
Heteròloga	5645	7	1334	0.964648652086572	0.961302482967876	0.968006468785472	0.0017729029571702	0.0359818028163334	0.00177233572776419
Heteròloga	4304	3	943	0.963976266873686	0.960547461623991	0.967417311711648	0.00181803363054785	0.0366788288386382	0.00181744940979553
Heteròloga	3358	7	1246	0.961966786865314	0.958237607797859	0.965710478801398	0.00198174708991341	0.0387634029899187	0.00198088385367852
Heteròloga	2105	10	1400	0.957396873388519	0.952737809587327	0.962078720871942	0.00248895722729911	0.0435139968141467	0.00248610438438204
Heteròloga	695	3	507	0.95326422501418	0.946699082238056	0.959874895561989	0.0035260023281795	0.0478305435767367	0.00352016670929832
Heteròloga	185	0	179	0.95326422501418	0.946699082238056	0.959874895561989	0.0035260023281795	0.0478305435767367	0.00352016670929832
Heteròloga	6	0	4	0.95326422501418	0.946699082238056	0.959874895561989	0.0035260023281795	0.0478305435767367	0.00352016670929832
Heteròloga	2	0	1	0.95326422501418	0.946699082238056	0.959874895561989	0.0035260023281795	0.0478305435767367	0.00352016670929832
Heteròloga	1	0	1	0.95326422501418	0.946699082238056	0.959874895561989	0.0035260023281795	0.0478305435767367	0.00352016670929832
