# Supplementary material for: Comparative effectiveness and safety of homologous two-dose ChAdOx1 versus heterologous vaccination with ChAdOx1 and BNT162b2
Source: Nat Commun. 2022 Mar 23;13:1639. doi: 10.1038/s41467-022-29301-9 (PMC8943099; doi:10.1038/s41467-022-29301-9)
Supplement: Supplementary file 5 — Supplementary Data 2 [file 41467_2022_29301_MOESM5_ESM.csv]

Type	N_risk	N_event	N_censor	Prop_surv	IC95_low	IC95_upp	std_error	cum_hazard	std_chaz
Homòloga	25024	1	0	0.999960038363171	0.9998817196264	1	3.99624353187853e-05	3.99616368286445e-05	3.99616368286445e-05
Homòloga	25023	1	0	0.999920076726343	0.999809321316528	1	5.65165473165642e-05	7.99248706535256e-05	5.65154180358475e-05
Homòloga	25022	3	0	0.999800191815857	0.999625088271858	0.999975326032606	8.93658649026207e-05	0.000199819363499821	8.93619360469362e-05
Homòloga	25019	1	0	0.999760230179028	0.999568419294218	0.999952077871139	9.78973566360222e-05	0.000239788986586275	9.7893444028341e-05
Homòloga	25018	2	0	0.999680306905371	0.999458834914473	0.999901827972669	0.000113046649116395	0.000319731428028437	0.000113042130887544
Homòloga	25016	3	0	0.999560421994885	0.999300743605568	0.999820167864253	0.000132566895317428	0.000439654677149	0.000132560873747903
Homòloga	25013	5	0	0.999360613810742	0.999047469580002	0.999673856194283	0.000159897673670376	0.000639550731200893	0.000159887684747485
Homòloga	25008	1	0	0.999320652173913	0.998997878500259	0.99964353013492	0.000164822044877694	0.000679537935295582	0.000164812160428839
Homòloga	25007	7	0	0.999040920716112	0.998657473789276	0.999424514872153	0.00019586518668589	0.000959459557241437	0.000195848867391359
Homòloga	25000	2	0	0.998960997442455	0.998561912322738	0.999360242060478	0.000203871104808848	0.00103945955724144	0.000203854798468121
Homòloga	24998	3	0	0.998841112531969	0.998419661691492	0.999262741274402	0.000215324805063334	0.0011594691580095	0.000215308028068273
Homòloga	24995	4	0	0.998681265984655	0.998231730459114	0.999131003950353	0.000229713641785617	0.00131950116441078	0.000229695685024453
Homòloga	24991	3	0	0.998561381074169	0.998091889419184	0.999031093572962	0.000239942475983939	0.00143954437996838	0.000239924082963735
Homòloga	24988	3	0	0.998441496163683	0.997952867789144	0.998930363785681	0.000249755039990559	0.00155960200762966	0.000249736214646322
Homòloga	24985	5	0	0.998241687979539	0.997722741418333	0.998760904460958	0.000265308861238926	0.00175972207967288	0.000265288118001525
Homòloga	24980	2	0	0.998161764705882	0.997631179315546	0.998692632285531	0.000271282462828668	0.00183978613091388	0.000271261703348171
Homòloga	24978	3	0	0.998041879795396	0.99749430352778	0.998589756655976	0.000280005734576167	0.00195989182392372	0.000279984590411347
Homòloga	24975	5	0	0.997842071611253	0.997267301686363	0.998417172801859	0.000293974217506472	0.00216009202412392	0.000293951347844928
Homòloga	24970	3	0	0.997722186700767	0.997131706884855	0.998313016186047	0.000302047942346604	0.00228023619713153	0.000302024726916651
Homòloga	24967	3	0	0.997602301790281	0.996996523348938	0.998208448304643	0.000309913270072612	0.0024003948064959	0.000309889710709907
Homòloga	24964	3	0	0.997482416879795	0.996861720659012	0.998103499577249	0.000317585685208583	0.00252056785568673	0.000317561784100581
Homòloga	24961	6	0	0.997242647058824	0.99659315347922	0.9978925639224	0.000332404881215905	0.00276094284066329	0.000332378562718613
Homòloga	24955	4	0	0.997082800511509	0.996414806015731	0.997751242829462	0.000341931480165857	0.0029212313599981	0.000341904389139021
Homòloga	24951	7	0	0.996803069053708	0.996103889563779	0.997502739307668	0.000358000455225649	0.00320178123775851	0.000357970172959199
Homòloga	24944	5	0	0.996603260869565	0.995882643188737	0.997324399987177	0.0003690554129777	0.00340223024353144	0.000369023854935572
Homòloga	24939	6	0	0.996363491048593	0.995617972540196	0.997109567801078	0.00038190475170885	0.00364281727589039	0.000381871215902331
Homòloga	24933	9	0	0.996003836317136	0.995222475806552	0.996785810282764	0.000400417235594027	0.00400378466850259	0.00040037872187076
Homòloga	24924	12	0	0.995524296675192	0.994697600518464	0.996351679901573	0.000423863820213983	0.00448524831799706	0.000423816459577619
Homòloga	24912	12	0	0.995044757033248	0.994175128735734	0.995915146015026	0.000446100595871182	0.00496694388639783	0.000446045150697011
Homòloga	24900	17	0	0.994365409207161	0.993438426976712	0.995293256409241	0.000475860679993219	0.00564967481009261	0.000475789017379031
Homòloga	24883	16	0	0.993726023017903	0.992748198872062	0.994704810288192	0.000502296050470858	0.00629268409353914	0.000502211606517516
Homòloga	24867	21	0	0.992886828644501	0.991846133488704	0.993928615750321	0.000535061120904018	0.00713717679470936	0.000534955021450125
Homòloga	24846	16	0	0.992247442455243	0.991161355926726	0.993334719086604	0.000558771361780969	0.00778114363041732	0.000558654817680772
Homòloga	24830	22	0	0.991368286445013	0.990222813797244	0.992515084155757	0.000589865007423492	0.00866716860021193	0.000589727778651616
Homòloga	24808	17	0	0.990688938618926	0.989499677625238	0.991879628962965	0.000612847716375897	0.00935243141865759	0.000612700177606872
Homòloga	24791	15	0	0.990089514066496	0.988862963990789	0.991317585510829	0.000632458274052266	0.00995748970593927	0.000632303626727995
Homòloga	24776	7	0	0.989809782608696	0.988566229425179	0.9910549001027	0.000641412601380037	0.0102400211880187	0.000641257600676718
Homòloga	24769	17	0	0.989130434782609	0.987846566146696	0.99041597201639	0.000662675536178031	0.0109263629862342	0.000662511147129924
Homòloga	24752	14	0	0.988570971867008	0.987254871376488	0.989888826839122	0.000679707963671234	0.0114919738459627	0.000679538179608692
Homòloga	24738	20	0	0.987771739130435	0.986410980628825	0.98913437480468	0.000703356788759507	0.0123004466408532	0.000703173912023046
Homòloga	24718	17	0	0.987092391304348	0.985694852416431	0.988491911652287	0.000722879031927123	0.0129882045500691	0.000722687846577158
Homòloga	24701	17	0	0.986413043478261	0.984979719056726	0.987848453647205	0.000741913585931403	0.0136764357957677	0.000741714371399577
Homòloga	24684	11	0	0.985973465473146	0.984517481235529	0.987431602938248	0.000753987616675202	0.0141220685943417	0.000753786254204987
Homòloga	24673	13	0	0.985453964194374	0.983971673471412	0.986938487894002	0.000768025765759524	0.0146489603383533	0.000767820753886091
Homòloga	24660	17	0	0.984774616368287	0.983258656237492	0.986292913763141	0.000786026763507625	0.0153383358452471	0.000785814177299926
Homòloga	24643	18	0	0.984055306905371	0.982504544955216	0.985608516541532	0.000804673988142442	0.0160687663934758	0.000804452863345495
Homòloga	24625	11	0	0.983615728900256	0.982044104254718	0.985189868711881	0.000815872818613765	0.01651546690109	0.000815649760302412
Homòloga	24614	14	0	0.983056265984655	0.981458510531583	0.984656622487553	0.000829921487503812	0.0170842488950772	0.000829694280934824
Homòloga	24600	20	0	0.982257033248082	0.980622725379587	0.983894064857461	0.000849615017203687	0.0178972570251585	0.000849377248809308
Homòloga	24580	10	0	0.981857416879796	0.980205159009007	0.983512459836999	0.000859304294994619	0.0183040918502195	0.000859065287555674
Homòloga	24570	11	0	0.981417838874681	0.979746076082467	0.983092454233392	0.000869846802163272	0.0187517922979199	0.000869605999706734
Homòloga	24559	6	0	0.981178069053709	0.979495770200238	0.982863257280997	0.000875547688820079	0.0189961019196472	0.00087530706608445
Homòloga	24553	16	0	0.98053868286445	0.978828631216189	0.98225172203938	0.000890585015107689	0.0196477534489919	0.000890338737317683
Homòloga	24537	4	0	0.980378836317136	0.978661922455672	0.982098762243482	0.000894307866598656	0.019810772562983	0.000894062008503918
Homòloga	24533	13	0	0.979859335038364	0.978120322048515	0.981601439842288	0.000906309786499227	0.0203406710670388	0.000906060865685646
Homòloga	24520	9	0	0.979499680306906	0.977745545269577	0.981256962369291	0.000914533885929608	0.0207077183753585	0.000914284198308404
Homòloga	24511	4	0	0.979339833759591	0.977579023229394	0.981103815853058	0.000918167318837302	0.0208709104115871	0.00091791802763022
Homòloga	24507	10	0	0.978940217391305	0.977162837763367	0.980720829928047	0.0009271937400387	0.0212789570921274	0.00092694321012592
Homòloga	24497	3	0	0.978820332480819	0.977038014922973	0.98060590135113	0.000929886006774874	0.021401421067308	0.000929635873090943
Homòloga	24494	11	0	0.978380754475704	0.976580457846617	0.980184369897345	0.000939697238467543	0.0218505106402647	0.000939445332796845
Homòloga	24483	5	0	0.978180946291561	0.97637254203036	0.979992700018084	0.000944126071166552	0.0220547339789078	0.000943874444893539
Homòloga	24478	8	0	0.977861253196931	0.976039958999703	0.979685945935912	0.000951173039636311	0.022381558065843	0.000950920982888807
Homòloga	24470	5	0	0.977661445012788	0.975832145211588	0.97949417402851	0.000955553325389257	0.0225858899007429	0.00095530153116643
Homòloga	24465	4	0	0.977501598465474	0.975665921792658	0.979340728891026	0.000959044431248191	0.0227493887766881	0.000958792983942709
Homòloga	24461	5	0	0.97730179028133	0.975458176615201	0.979148888372965	0.000963392119103155	0.0229537957919369	0.000963140919925192
Homòloga	24456	12	0	0.976822250639387	0.974959739994854	0.978688319324071	0.000973754535611112	0.0234444729263824	0.000973500951458182
Homòloga	24444	2	0	0.976742327365729	0.974876687726125	0.978611537314593	0.000975471885124907	0.023526292595831	0.000975218607105258
Homòloga	24442	1	0	0.976702365728901	0.974835163760627	0.978573144140988	0.000976329532297375	0.0235672057780583	0.000976076441742287
Homòloga	24441	1	0	0.976662404092072	0.974793641236197	0.978534749526315	0.00097718649683052	0.0236081206342425	0.000976933593229788
Homòloga	24440	2	0	0.976582480818415	0.974710600496113	0.978457955988192	0.00097889838518307	0.023689953694799	0.000978645783969299
Homòloga	24438	3	0	0.976462595907929	0.974586050104213	0.978342754962782	0.000981461142741444	0.0238127133314305	0.000981208887007679
Homòloga	24435	4	0	0.976302749360615	0.974420002773548	0.978189133737033	0.000984868753822764	0.0239764129426439	0.000984616814106231
Homòloga	24431	1	0	0.976262787723786	0.974378494463676	0.978150724907802	0.000985718989866698	0.0240173445459348	0.000985467232721955
Homòloga	24430	4	0	0.976102941176471	0.974212475211499	0.977997075603566	0.000989113318969786	0.0241810776609573	0.000988861871045401
Homòloga	24426	2	0	0.976023017902814	0.974129473929884	0.977920242606974	0.00099080653838733	0.0242629576249301	0.000990555381721541
Homòloga	24424	2	0	0.975943094629157	0.974046478175085	0.977843404083567	0.000992497145761028	0.0243448442937805	0.000992246278665336
Homòloga	24422	7	0	0.975663363171356	0.973756036171396	0.977574426113533	0.000998393894087477	0.0246314711056714	0.000998142823445566
Homòloga	24415	5	0	0.975463554987213	0.973548618221506	0.977382258367908	0.0010025866793869	0.0248362632416533	0.00100233580190867
Homòloga	24410	1	0	0.975423593350384	0.973507138651905	0.977343820798405	0.00100342333963577	0.0248772300585317	0.00100317263712336
Homòloga	24409	4	0	0.97526374680307	0.973341233668822	0.977190057225076	0.00100676371076173	0.0250411040394404	0.00100651329364185
Homòloga	24405	4	0	0.975103900255755	0.973175349807829	0.977036272529656	0.00101009412510005	0.0252050048794322	0.00100984398875037
Homòloga	24401	2	1	0.975023976982098	0.973092415736132	0.976959372323146	0.00101175562937904	0.0252869687333726	0.00101150576779949
Homòloga	24398	3	0	0.974904087157893	0.972968019090861	0.976844007725198	0.00101424349519002	0.0254099296318069	0.00101399394104349
Homòloga	24395	2	0	0.974824160608423	0.972885094462882	0.976767091524365	0.00101589902661833	0.0254919136449243	0.00101564974360078
Homòloga	24393	4	0	0.974664307509483	0.972719260624428	0.976613243705194	0.00101920283332645	0.0256558951150182	0.00101895381755498
Homòloga	24389	5	0	0.974464491135809	0.972511996990578	0.976420905267013	0.00102331910784381	0.0258609055705514	0.00102307025158854
Homòloga	24384	2	0	0.974384564586339	0.972429100379966	0.976343961048813	0.00102496145995932	0.0259429265679267	0.0010247128679248
Homòloga	24382	4	0	0.9742247114874	0.972263322191633	0.976190057579521	0.00102823909970763	0.0261069820186691	0.0010279907632952
Homòloga	24378	2	0	0.97414478493793	0.97218044056852	0.976113098373822	0.00102987440995552	0.0261890232033438	0.00102962633387635
Homòloga	24376	1	0	0.974104821663195	0.972139001614883	0.976074616913053	0.00103069119257673	0.0262300471613353	0.00103044327963306
Homòloga	24375	1	0	0.97406485838846	0.972097563896139	0.976036134217391	0.0010315073953831	0.0262710728023609	0.00103125964517308
Homòloga	24374	2	0	0.97398493183899	0.972014692152227	0.975959165132491	0.00103313806708006	0.0263531274507568	0.00103289057427405
Homòloga	24372	3	0	0.973865042014786	0.971890393728959	0.975843702312541	0.00103557976042923	0.0264762195236273	0.00103533255103149
Homòloga	24369	1	0	0.97382507874005	0.97184896336161	0.975805212265483	0.00103639251321455	0.0265172552657587	0.00103614546438116
Homòloga	24368	2	1	0.973745152190581	0.971766106271223	0.975728228527058	0.00103801630940785	0.0265993301180239	0.00103776951393112
Homòloga	24365	1	0	0.973705187275654	0.97172467777918	0.975689733324821	0.00103882742205558	0.0266403725969897	0.00103858078603664
Homòloga	24364	2	0	0.9736252574458	0.971641824415781	0.975612739299661	0.0010404479497463	0.0267224609240295	0.00104020156500679
Homòloga	24362	1	0	0.973585292530874	0.971600399539087	0.975574240482077	0.00104125736744766	0.0267635084570728	0.00104101114106023
Homòloga	24361	1	0	0.973545327615947	0.971558975862187	0.975535740464697	0.00104206622281686	0.0268045576750852	0.00104182015439852
Homòloga	24360	1	0	0.97350536270102	0.971517553382436	0.975497239250168	0.00104287451717051	0.0268456085782051	0.00104262860633972
Homòloga	24359	0	1	0.97350536270102	0.971517553382436	0.975497239250168	0.00104287451717051	0.0268456085782051	0.00104262860633972
Homòloga	24358	2	1	0.973425429589705	0.971434708476824	0.975420230205321	0.0010444895605763	0.0269277171257049	0.00104424389753743
Homòloga	24355	1	1	0.973385461393048	0.971393286045814	0.975381722379612	0.00104529631206495	0.0269687764564378	0.00104505080555177
Homòloga	24353	1	0	0.973345491555189	0.971351863038016	0.975343211848797	0.00104610257375366	0.0270098391591849	0.0010458572234016
Homòloga	24352	2	0	0.97326555187947	0.97126902057381	0.975266187235779	0.0010477134340569	0.0270919679371087	0.0010474683287923
Homòloga	24350	1	0	0.97322558204161	0.971227601112235	0.975227673158741	0.00104851803524273	0.0271330356989156	0.00104827308507028
Homòloga	24349	1	0	0.97318561220375	0.971186182827585	0.975189157904778	0.00104932208549085	0.0271741051473529	0.00104907729004002
Homòloga	24348	1	4	0.973145642365891	0.971144765717301	0.975150641476449	0.00105012558607492	0.0272151762825591	0.00104988094497654
Homòloga	24343	2	0	0.973065689554622	0.971061920897674	0.975073592951841	0.00105173147056297	0.0272973354248177	0.00105148707122492
Homòloga	24341	1	0	0.973025713148987	0.971020500240395	0.975035066937002	0.00105253359281598	0.0273384183712866	0.00105228934682612
Homòloga	24340	2	0	0.972945760337717	0.970937662418287	0.974958011414874	0.00105413620362005	0.0274205876399801	0.00105389219742939
Homòloga	24338	2	4	0.972865807526448	0.970854829236064	0.974880951252861	0.00105573664447399	0.0275027636610172	0.00105549287682072
Homòloga	24332	2	0	0.97278584157153	0.970771986558149	0.974803874303337	0.0010573354504546	0.0275849599457451	0.00105709192014263
Homòloga	24330	0	5	0.97278584157153	0.970771986558149	0.974803874303337	0.0010573354504546	0.0275849599457451	0.00105709192014263
Homòloga	24325	0	3	0.97278584157153	0.970771986558149	0.974803874303337	0.0010573354504546	0.0275849599457451	0.00105709192014263
Homòloga	24322	1	0	0.972745845442858	0.970730552823318	0.974765321926118	0.00105813457121395	0.0276260749856267	0.00105789119201139
Homòloga	24321	0	2	0.972745845442858	0.970730552823318	0.974765321926118	0.00105813457121395	0.0276260749856267	0.00105789119201139
Homòloga	24319	1	1	0.972705846024895	0.97068911670604	0.974726765353791	0.00105893328587205	0.0276671950974734	0.00105869005744532
Homòloga	24317	1	1	0.972665844962016	0.970647679970171	0.974688206110734	0.00105973152978615	0.0277083185913254	0.00105948845179179
Homòloga	24315	2	2	0.972585839546021	0.970564806399714	0.974611081143892	0.0010613265442003	0.0277905723441529	0.00106108370047196
Homòloga	24311	1	0	0.972545833547109	0.970523367793578	0.974572513900577	0.00106212338248795	0.0278317059873597	0.00106188068821819
Homòloga	24310	2	0	0.972465821549285	0.970440493995172	0.974495376000078	0.00106371546462684	0.0279139766578656	0.00106347300277134
Homòloga	24308	1	1	0.972425815550374	0.970399058798077	0.97445680534772	0.00106451071087887	0.0279551153776287	0.00106426839748591
Homòloga	24306	1	0	0.972385807905531	0.970357622965694	0.974418232039303	0.00106530549421688	0.0279962574824588	0.00106506332895142
Homòloga	24305	0	3	0.972385807905531	0.970357622965694	0.974418232039303	0.00106530549421688	0.0279962574824588	0.00106506332895142
Homòloga	24302	0	2	0.972385807905531	0.970357622965694	0.974418232039303	0.00106530549421688	0.0279962574824588	0.00106506332895142
Homòloga	24300	1	2	0.972345792028662	0.970316179426345	0.974379649976365	0.00106610007714291	0.0280374097458333	0.0010658580597143
Homòloga	24297	0	2	0.972345792028662	0.970316179426345	0.974379649976365	0.00106610007714291	0.0280374097458333	0.0010658580597143
Homòloga	24295	1	0	0.972305769563462	0.970274729943195	0.974341060682621	0.00106689439502461	0.0280785704784943	0.0010666525251323
Homòloga	24294	1	0	0.972265747098262	0.970233281586282	0.97430247026264	0.00106768818728714	0.028119732905431	0.00106744646458848
Homòloga	24293	1	2	0.972225724633063	0.970191834353236	0.974263878718793	0.00106848145511001	0.0281608970267828	0.0010682398792636
Homòloga	24290	2	2	0.972145673111891	0.970108936176385	0.974186686162366	0.0010700666829691	0.0282432354376515	0.00106982533462304
Homòloga	24286	3	4	0.972025585941532	0.96998458667363	0.974070879791089	0.00107244100998558	0.0283667633961461	0.00107219990305504
Homòloga	24279	1	3	0.971985550289901	0.969943131987598	0.974032269331479	0.00107323167555111	0.0284079512539656	0.00107299071372636
Homòloga	24275	1	6	0.971945509690507	0.969901673102012	0.97399365317744	0.00107402201935902	0.0284491458986618	0.0010737812023381
Homòloga	24268	4	2	0.971785307694514	0.969735806131164	0.973839140805314	0.00107717980358159	0.0286139720071174	0.00107693917284209
Homòloga	24262	2	63	0.971705200093517	0.969652872167111	0.973761871893941	0.00107875587829174	0.0286964054421186	0.00107851546933961
Homòloga	24197	2	11	0.971624883922083	0.969569718868235	0.973684405241723	0.0010803381144158	0.0287790603166898	0.00108009792692609
Homòloga	24184	5	55	0.971424002164739	0.969361756917076	0.973490634686225	0.00108428832797654	0.0289858085800044	0.00108404820032449
Homòloga	24124	5	21	0.971222662419638	0.969153331181739	0.973296412083016	0.00108824377147389	0.0291930710572056	0.00108800369830156
Homòloga	24098	3	52	0.971101753299078	0.969028175972726	0.973179767774972	0.00109061505907812	0.0293175627162644	0.00109037521305418
Homòloga	24043	8	32	0.970778631640949	0.968693728966216	0.972868021615468	0.00109694351142591	0.029650299895485	0.0010967029493201
Homòloga	24003	6	88	0.970535967316079	0.968442592863149	0.972633866783328	0.00110168132147587	0.0299002686493907	0.00110144061212378
Homòloga	23909	3	63	0.970414188575774	0.968316560679301	0.972516360484991	0.00110406088976738	0.030025744411656	0.00110382040100475
Homòloga	23843	8	220	0.970088587203941	0.967979602783988	0.972202166571217	0.00111041774669596	0.0303612726589403	0.00111017650770722
Homòloga	23615	6	146	0.969842111170775	0.967724491382259	0.971964364833507	0.00111525306177203	0.0306153484582204	0.00111501164279196
Homòloga	23463	3	94	0.969718106297847	0.967596128404606	0.971844737775417	0.00111769385678426	0.030743209345575	0.00111745265331467
Homòloga	23366	10	262	0.969303093841159	0.967166541874623	0.971444365630091	0.00112586119293936	0.031171181612972	0.00112561825614464
Homòloga	23094	3	37	0.969177177616965	0.967036173042534	0.971322922345607	0.00112835684152534	0.0313010854841074	0.00112811411825729
Homòloga	23054	7	30	0.96888290155887	0.966731513952389	0.971039076915173	0.00113417977372202	0.0316047204281518	0.00113393653298868
Homòloga	23017	4	48	0.968714524637194	0.966557213422411	0.970876650871317	0.00113750399680467	0.0317785050221476	0.00113726089008809
Homòloga	22965	10	52	0.968292702505847	0.966120599069992	0.97046968942451	0.00114581187761187	0.0322139502649083	0.00114556692867255
Homòloga	22903	4	58	0.968123590563742	0.965945574602744	0.970306517519367	0.00114913524548732	0.0323885998741298	0.00114889042539685
Homòloga	22841	7	48	0.967826893171599	0.965638520029471	0.970020225702681	0.00115496030603662	0.0326950663160544	0.0011547149399005
Homòloga	22786	11	36	0.967359672254155	0.965155065230002	0.96956931504127	0.00116410047187693	0.0331778188834203	0.0011638526366427
Homòloga	22739	7	52	0.967061879136349	0.964846978507871	0.9692818642859	0.00116990260390435	0.0334856600373849	0.00116965421598592
Homòloga	22680	6	8	0.966806042660387	0.964582320635693	0.969034891193765	0.00117487857373602	0.0337502103019351	0.00117462992415451
Homòloga	22666	7	15	0.966507461424235	0.96427349057038	0.968746607807466	0.00118066474548738	0.034059042914659	0.00118041553178268
Homòloga	22644	8	201	0.96616599968199	0.96392036542028	0.968416865572182	0.00118725602892905	0.0344123373856006	0.00118700587638542
Homòloga	22435	15	221	0.965520022860273	0.963252303191419	0.96779308126798	0.00119974930072254	0.0350809355580989	0.00119949344238505
Homòloga	22199	9	100	0.965128578191335	0.962847453772544	0.967415106922714	0.00120733961334016	0.0354863592258317	0.0012070822956056
Homòloga	22090	17	61	0.964385835510065	0.962079400627216	0.966697799709793	0.00122169313510494	0.0362559382208521	0.0012214278575834
Homòloga	22012	8	158	0.96403534093056	0.961717037428698	0.966359232906908	0.00122843438084617	0.0366193763455113	0.00122816811556389
Homòloga	21846	8	57	0.96368231141818	0.961352031943423	0.966018239398636	0.00123524084778203	0.0369855761074815	0.00123497356380455
Homòloga	21781	12	169	0.963151381353582	0.960803173374937	0.965505328364802	0.00124544304056213	0.0375365149991761	0.00124517234757332
Homòloga	21600	13	356	0.9625717069111	0.960203941103341	0.964945311389876	0.00125658611274736	0.0381383668510279	0.00125631114252046
Homòloga	21231	15	135	0.961891636466766	0.959500754338071	0.964288476190937	0.00126976756172378	0.0388448809106577	0.0012694861800159
Homòloga	21081	16	253	0.961161582570676	0.958746001721145	0.963583249527299	0.00128387690755109	0.0396038581887755	0.00128358796661743
Homòloga	20812	12	515	0.960607386001829	0.958173008116735	0.963047948778	0.00129462759410789	0.0401804486173744	0.00129433487870838
Homòloga	20285	13	481	0.959991763817061	0.957536138856468	0.962453686288215	0.0013067800298688	0.0408213162535587	0.00130648228355741
Homòloga	19791	20	794	0.959021634198732	0.95653209567624	0.9615176521714	0.00132619278807049	0.041831876609276	0.00132587992249553
Homòloga	18977	32	1837	0.957404482262475	0.954857112191447	0.959958648213426	0.00135933625668561	0.0435181283877446	0.00135897580074625
Homòloga	17108	26	2135	0.955949460252957	0.953345531232955	0.958560501538259	0.00139167646331497	0.0450378852266504	0.00139127579458792
Homòloga	14947	23	1024	0.954478473594375	0.951810338550973	0.957154088010844	0.00142824034250495	0.0465766555484541	0.00142779437450867
Homòloga	13900	33	1768	0.95221244556354	0.949441352992749	0.954991625999908	0.00148696857631528	0.0489507562678786	0.00148640350806463
Homòloga	12099	15	1538	0.951031919347865	0.948200873901139	0.953871417453244	0.00152107583551702	0.0501905281498523	0.00152048161561033
Homòloga	10546	30	2689	0.948326537441888	0.945343329640525	0.951319159313786	0.00160753893870709	0.0530352085974154	0.00160673724413813
Homòloga	7827	12	1888	0.946872606376434	0.943783158460227	0.949972167514457	0.0016674418829757	0.0545683630627277	0.00166657876788834
Homòloga	5927	19	2391	0.943837246241264	0.940471106110537	0.947215434482036	0.0018228989086493	0.0577740320352265	0.00182163206989298
Homòloga	3517	24	2717	0.937396503019828	0.933185646294691	0.9416263605884	0.00229708104095604	0.0645980297605606	0.00229317089882171
Homòloga	776	10	721	0.92531665117679	0.916830054407523	0.933881803752967	0.0047010441621956	0.0774846276987049	0.00467601041627811
Homòloga	45	0	44	0.92531665117679	0.916830054407523	0.933881803752967	0.0047010441621956	0.0774846276987049	0.00467601041627811
Homòloga	1	0	1	0.92531665117679	0.916830054407523	0.933881803752967	0.0047010441621956	0.0774846276987049	0.00467601041627811
Heteròloga	12512	1	0	0.999920076726343	0.999763448516893	1	7.99264677135859e-05	7.9923273657289e-05	7.9923273657289e-05
Heteròloga	12511	2	0	0.999760230179028	0.999488979403263	1	0.000138447769475138	0.000239782597452349	0.000138438547284363
Heteròloga	12509	1	0	0.999680306905371	0.99936711258374	0.999993599379804	0.000159872104361238	0.000319725038894511	0.000159862520053758
Heteròloga	12508	1	0	0.999600383631714	0.999250242210021	0.999950647744409	0.000178749592082278	0.000399673871641553	0.000178739590397743
Heteròloga	12507	2	0	0.999440537084399	0.999026290594525	0.999854955341679	0.000211516282099144	0.00055958432178947	0.000211502995744286
Heteròloga	12505	1	0	0.999360613810742	0.998917789733692	0.999803634193398	0.000226129458696553	0.000639552334584352	0.000226115900102514
Heteròloga	12504	1	0	0.999280690537084	0.998811029774627	0.999750572143351	0.000239856101872233	0.000719526742773731	0.00023984225283384
Heteròloga	12503	1	0	0.999200767263427	0.998705727448107	0.999696052460757	0.000252840642269731	0.000799507547380626	0.000252826492579353
Heteròloga	12502	1	0	0.99912084398977	0.998601668900157	0.999640288999594	0.000265192108989013	0.000879494749428298	0.000265177653359767
Heteròloga	12501	1	0	0.999040920716112	0.998498687980846	0.999583447909792	0.000276995203407924	0.000959488349940257	0.000276980439678075
Heteròloga	12500	1	0	0.998960997442455	0.998396652554562	0.999525661326963	0.00028831728139666	0.00103948834994026	0.000288302209433538
Heteròloga	12499	1	0	0.998881074168798	0.998295455481971	0.999467036390441	0.000299212952658687	0.0011194947504523	0.000299197573665217
Heteròloga	12498	3	0	0.998641304347826	0.997996080751586	0.999286945093489	0.000329756194533243	0.00135953315659728	0.000329735247679146
Heteròloga	12495	1	0	0.998561381074169	0.997897484267447	0.999225719568516	0.000339329903725867	0.0014395651694024	0.000339308792452637
Heteròloga	12494	2	0	0.998401534526854	0.997701794465578	0.99910176535216	0.000357713756649011	0.00159964200628411	0.000357690863020979
Heteròloga	12492	3	0	0.998161764705882	0.997411486266849	0.998912607523554	0.000383651338166277	0.00183979570465106	0.000383623973575429
Heteròloga	12489	2	0	0.998001918158567	0.997219773990219	0.99878467578196	0.000400016200664178	0.00199993662866419	0.000399987388393298
Heteròloga	12487	3	0	0.997762148337596	0.996934523146392	0.998590460598452	0.000423388217476799	0.00224018648851844	0.000423355535289611
Heteròloga	12484	2	0	0.997602301790281	0.996745709456146	0.998459630270476	0.000438283549696083	0.00240039155099842	0.000438249632381431
Heteròloga	12482	1	0	0.997522378516624	0.996651667749507	0.998393849968005	0.000445546244606913	0.00248050691712564	0.00044551230305364
Heteròloga	12481	6	0	0.99704283887468	0.996091857680324	0.997994727982523	0.000486874710776358	0.00296123762780587	0.000486824624347083
Heteròloga	12475	5	0	0.996643222506394	0.995630256054973	0.997657219562324	0.000518833548733687	0.00336203923101229	0.000518774131869781
Heteròloga	12470	2	0	0.996483375959079	0.995446667334256	0.997521164264822	0.000531085658188084	0.00352242415482945	0.00053102566961604
Heteròloga	12468	3	0	0.996243606138107	0.99517228557313	0.997316079998619	0.000548958380755821	0.00376304013173031	0.00054889611455279
Heteròloga	12465	3	0	0.996003836317135	0.994899005249342	0.99710989429508	0.000566275485185016	0.00400371401861359	0.000566211018832187
Heteròloga	12462	3	0	0.995764066496164	0.99462672894926	0.996902704567834	0.000583086483298217	0.00424444584336082	0.000583019886735459
Heteròloga	12459	6	0	0.99528452685422	0.994084864258684	0.996485637203761	0.000615354872696369	0.00472602542438658	0.000615276634644276
Heteròloga	12453	1	0	0.995204603580562	0.993994871830272	0.996415807623064	0.000620572749982617	0.00480632735966322	0.000620494752555056
Heteròloga	12452	4	0	0.994884910485933	0.993635730633834	0.996135660783071	0.00064102774828666	0.00512756089644446	0.00064094577324186
Heteròloga	12448	2	0	0.994725063938619	0.993456630130964	0.995995117267725	0.000651019056879398	0.00528822927690719	0.000650936746909301
Heteròloga	12446	2	0	0.994565217391304	0.993277824188512	0.995854279191964	0.000660862467017953	0.00544892347584661	0.00066077981299617
Heteròloga	12444	5	0	0.994165601023018	0.992832016014564	0.995500977320377	0.000684865561585119	0.00585072354013462	0.00068477632815075
Heteròloga	12439	4	0	0.993845907928389	0.992476518809862	0.995217186488652	0.000703491897714308	0.00617229279811355	0.000703399116089084
Heteròloga	12435	5	0	0.993446291560102	0.992033456454141	0.994861138798844	0.000726119322914652	0.00657438367065075	0.000726020475241883
Heteròloga	12430	3	0	0.99320652173913	0.991768266514857	0.994646862710811	0.000739371908074218	0.00681573523943594	0.000739271662103186
Heteròloga	12427	9	0	0.992487212276215	0.990975334279254	0.994001396864469	0.000777812164904758	0.00753996473971759	0.000777689718373699
Heteròloga	12418	8	0	0.991847826086957	0.990273484157917	0.993424670912973	0.000810495909367225	0.00818419086308689	0.000810357766864792
Heteròloga	12410	2	0	0.991687979539642	0.9900984183343	0.993280092718383	0.000818469328844811	0.00834535121763967	0.000818331253379634
Heteròloga	12408	4	0	0.991368286445013	0.989748731232239	0.99299049178403	0.000834195093467608	0.00866772388043787	0.000834054598745059
Heteròloga	12404	3	0	0.991128516624041	0.98948683889932	0.99277291808964	0.000845804064449328	0.00890958134577163	0.000845662709477212
Heteròloga	12401	4	0	0.990808823529412	0.989138122280876	0.992482346671674	0.000861047780718272	0.00923213597846254	0.0008609040544497
Heteròloga	12397	4	0	0.990489130434783	0.98878992102352	0.992191259892621	0.000876035867817274	0.00955479468621442	0.000875889805506354
Heteròloga	12393	4	0	0.990169437340153	0.988442209587103	0.991899683292631	0.00089078123845023	0.00987755753621038	0.000890632873705175
Heteròloga	12389	4	0	0.989849744245524	0.9880949644885	0.991607640354829	0.000905295761719327	0.0102004245956986	0.000905145126623342
Heteròloga	12385	3	0	0.989609974424552	0.987834823611036	0.991388315204989	0.000916036773636728	0.0104426530979191	0.000915885318155411
Heteròloga	12382	5	0	0.989210358056266	0.987401788338372	0.991022240432151	0.000933675194750594	0.0108464650830588	0.000933519544455891
Heteròloga	12377	1	0	0.989130434782609	0.987315258555815	0.990948948205608	0.000937164730715834	0.0109272601060854	0.000937009378622754
Heteròloga	12376	6	0	0.988650895140665	0.986796597639826	0.990508677066997	0.000957846583516044	0.0114120694144241	0.000957684666197062
Heteròloga	12370	2	0	0.98849104859335	0.98662390171788	0.990361728970744	0.000964646382277135	0.0115737509018938	0.000964484510795369
Heteròloga	12368	3	0	0.988251278772379	0.986365030208645	0.990141134452682	0.000974761211756564	0.0118163123507942	0.000974598579105812
Heteròloga	12365	4	0	0.987931585677749	0.986020180321999	0.989846696302932	0.000988094092004095	0.0121398060831031	0.000987929369492505
Heteròloga	12361	2	0	0.987771739130435	0.985847885203829	0.989699347402905	0.000994696709850883	0.012301605290287	0.000994532015989694
Heteròloga	12359	1	0	0.987691815856778	0.985761769365711	0.989625641231925	0.000997982434013896	0.0123825179854889	0.000997818017011799
Heteròloga	12358	3	0	0.987452046035806	0.985503546315371	0.989404398254971	0.00100777848751718	0.0126252757132765	0.00100761330208579
Heteròloga	12355	2	0	0.987292199488491	0.985331499382519	0.989256801169627	0.00101425924171252	0.0127871534955509	0.00101409406602015
Heteròloga	12353	1	0	0.987212276214834	0.985245505876622	0.989182972666426	0.00101748492151428	0.0128681054910176	0.00101732000880122
Heteròloga	12352	3	0	0.986972506393862	0.98498764300158	0.988961369514175	0.00102710428018568	0.013110981138686	0.0010269385864715
Heteròloga	12349	2	0	0.986812659846547	0.984815830676809	0.988813537820752	0.00103347001406948	0.0132729375724053	0.00103330431316028
Heteròloga	12347	3	0	0.986572890025576	0.984558253143692	0.988591649326578	0.00104294958703227	0.0135159115741871	0.0010427830992635
Heteròloga	12344	2	0	0.986413043478261	0.984386626828816	0.98844363162326	0.00104922425533305	0.0136779336091839	0.0010490577496124
Heteròloga	12342	4	0	0.986093350383632	0.984043589382224	0.988147381033467	0.00106166835679468	0.014002030189965	0.0010614997929535
Heteròloga	12338	2	0	0.985933503836317	0.983872175811008	0.98799915058649	0.00106783901825637	0.0141641310166792	0.00106767043110271
Heteròloga	12336	1	0	0.98585358056266	0.983786494796841	0.987925009591561	0.00107091176172725	0.0142451945705054	0.0010707434096038
Heteròloga	12335	2	0	0.985693734015346	0.983615183596734	0.987776676773477	0.00107703243386165	0.0144073348218228	0.00107686404887461
Heteròloga	12333	1	0	0.985613810741688	0.983529553130906	0.987702485230209	0.00108008050338741	0.0144884180943436	0.00107991234683251
Heteròloga	12332	2	0	0.985453964194374	0.983358341782459	0.987554052560465	0.0010861524541891	0.0146505977894458	0.00108598425568377
Heteròloga	12330	2	0	0.985294117647059	0.983187195653124	0.987405554671609	0.00109219260272723	0.0148128037910679	0.00109202435736303
Heteròloga	12328	2	0	0.985134271099745	0.983016113698002	0.987256992608542	0.00109820147468862	0.0149750361077454	0.00109803317771432
Heteròloga	12326	1	0	0.985054347826087	0.982930596466906	0.987182687830542	0.0011011943423519	0.0150561654278817	0.00110102626033496
Heteròloga	12325	1	0	0.98497442455243	0.982845094900128	0.987108367388226	0.00110417958162988	0.0151373013305186	0.00110401171218601
Heteròloga	12324	1	0	0.984894501278773	0.982759608874741	0.987034031404517	0.00110715725434549	0.0152184438167244	0.00110698959512343
Heteròloga	12323	1	0	0.984814578005116	0.982674138269441	0.986959680000723	0.00111012742150281	0.0152995928875675	0.00110995997018372
Heteròloga	12322	1	0	0.984734654731458	0.98258868296451	0.986885313296559	0.00111309014330219	0.0153807485441168	0.00111292289759902
Heteròloga	12321	0	1	0.984734654731458	0.98258868296451	0.986885313296559	0.00111309014330219	0.0153807485441168	0.00111292289759902
Heteròloga	12320	2	0	0.984574795209586	0.9824178029979	0.986736523303895	0.00111899444362095	0.0155430862064544	0.0011188271244061
Heteròloga	12318	1	0	0.98449486544865	0.982332385505113	0.986662105817045	0.00112193565710695	0.015624268216521	0.00112176853809744
Heteròloga	12317	1	0	0.984414935687714	0.982246982853917	0.986587673488605	0.00112486965593585	0.0157054568176414	0.00112470273495584
Heteròloga	12316	1	0	0.984335005926778	0.982161594932064	0.98651322643082	0.00112779649653073	0.0157866520108859	0.0011276297714335
Heteròloga	12315	1	0	0.984255076165842	0.982076221628737	0.986438764754511	0.00113071623459384	0.0158678537973252	0.00113054970326125
Heteròloga	12314	1	1	0.984175146404906	0.981990862834515	0.986364288569096	0.00113362892511941	0.0159490621780301	0.00113346258546139
Heteròloga	12312	1	0	0.984095210151949	0.981905511056484	0.986289792387467	0.00113653509385159	0.0160302837504798	0.00113636894381711
Heteròloga	12311	2	1	0.983935337646036	0.981734850292005	0.986140757232628	0.00114232665856297	0.0161927400903384	0.0011421604123993
Heteròloga	12308	0	1	0.983935337646036	0.981734850292005	0.986140757232628	0.00114232665856297	0.0161927400903384	0.0011421604123993
Heteròloga	12307	0	2	0.983935337646036	0.981734850292005	0.986140757232628	0.00114232665856297	0.0161927400903384	0.0011421604123993
Heteròloga	12305	1	2	0.983855375408112	0.981649511563751	0.986066196047381	0.00114521403382421	0.0162740078676647	0.00114504797248137
Heteròloga	12302	0	1	0.983855375408112	0.981649511563751	0.986066196047381	0.00114521403382421	0.0162740078676647	0.00114504797248137
Heteròloga	12301	0	1	0.983855375408112	0.981649511563751	0.986066196047381	0.00114521403382421	0.0162740078676647	0.00114504797248137
Heteròloga	12300	0	2	0.983855375408112	0.981649511563751	0.986066196047381	0.00114521403382421	0.0162740078676647	0.00114504797248137
Heteròloga	12298	1	0	0.983775374157876	0.98156414251344	0.985991587183735	0.00114809742322402	0.0163553219024671	0.00114793154479679
Heteròloga	12297	0	1	0.983775374157876	0.98156414251344	0.985991587183735	0.00114809742322402	0.0163553219024671	0.00114793154479679
Heteròloga	12296	0	1	0.983775374157876	0.98156414251344	0.985991587183735	0.00114809742322402	0.0163553219024671	0.00114793154479679
Heteròloga	12295	1	0	0.983695359894016	0.981478772610629	0.985916953153408	0.00115097499130549	0.0164366557780263	0.00115080929386803
Heteròloga	12294	2	0	0.983535331366296	0.981308074219994	0.985767643677767	0.00115671004780544	0.0165993367606194	0.00115654424122113
Heteròloga	12292	1	1	0.983455317102436	0.981222745534009	0.985692968430614	0.00115956763576167	0.0166806904866201	0.00115940200562012
Heteròloga	12290	0	1	0.983455317102436	0.981222745534009	0.985692968430614	0.00115956763576167	0.0166806904866201	0.00115940200562012
Heteròloga	12289	0	1	0.983455317102436	0.981222745534009	0.985692968430614	0.00115956763576167	0.0166806904866201	0.00115940200562012
Heteròloga	12288	3	4	0.983215215706659	0.980966773895175	0.985468811097974	0.0011681053756635	0.0169248311116201	0.00116793887920605
Heteròloga	12281	0	1	0.983215215706659	0.980966773895175	0.985468811097974	0.0011681053756635	0.0169248311116201	0.00116793887920605
Heteròloga	12280	3	0	0.982975016549728	0.980710810932966	0.985244449627039	0.00117659217244064	0.0171691307858872	0.00117642481096049
Heteròloga	12277	1	1	0.982894950164084	0.980625516099632	0.985169636315992	0.00117940845005764	0.0172505839096145	0.00117924125911891
Heteròloga	12275	1	0	0.98281487725572	0.980540226806126	0.985094804423726	0.00118221893332748	0.0173320503047265	0.00118205191118702
Heteròloga	12274	1	0	0.982734804347357	0.980454950354344	0.985019959689735	0.00118502320744403	0.0174135233371528	0.00118485635237088
Heteròloga	12273	2	2	0.982574658530629	0.980284435625624	0.984870232046911	0.00119061330405875	0.017576482678797	0.00119044632355608
Heteròloga	12269	0	2	0.982574658530629	0.980284435625624	0.984870232046911	0.00119061330405875	0.017576482678797	0.00119044632355608
Heteròloga	12267	0	4	0.982574658530629	0.980284435625624	0.984870232046911	0.00119061330405875	0.017576482678797	0.00119044632355608
Heteròloga	12263	0	2	0.982574658530629	0.980284435625624	0.984870232046911	0.00119061330405875	0.017576482678797	0.00119044632355608
Heteròloga	12261	0	1	0.982574658530629	0.980284435625624	0.984870232046911	0.00119061330405875	0.017576482678797	0.00119044632355608
Heteròloga	12260	2	32	0.982414369026791	0.980113808720813	0.984720329295175	0.00119618905607178	0.017739614815828	0.00119602194642671
Heteròloga	12226	1	10	0.982334014506177	0.980028276773161	0.984645177007661	0.00119898243676192	0.0178214077162043	0.0011988154882576
Heteròloga	12215	1	29	0.982253594202083	0.979942682940573	0.984569955079118	0.00120177434055974	0.0179032742737155	0.00120160755162617
Heteròloga	12185	2	10	0.982092370797208	0.979771099858216	0.984419141284791	0.00120736660897479	0.018067410506789	0.00120719967678459
Heteròloga	12173	1	17	0.982011692873048	0.979685252123895	0.984343658178734	0.00121015831365285	0.0181495595251082	0.00120999153750745
Heteròloga	12155	1	15	0.981930902112631	0.979599289235335	0.984268064625036	0.00121295183920073	0.0182318301956142	0.00121278521761486
Heteròloga	12139	0	47	0.981930902112631	0.979599289235335	0.984268064625036	0.00121295183920073	0.0182318301956142	0.00121278521761486
Heteròloga	12092	3	45	0.981687287102183	0.979340070486339	0.984040129369429	0.00122138232390314	0.0184799281115917	0.00122121476791319
Heteròloga	12044	1	104	0.981605778692427	0.979253346226933	0.983963862339533	0.00122420143392456	0.0185629570056468	0.00122403403000786
Heteròloga	11939	2	66	0.981441341841988	0.979078330112632	0.983810056715068	0.00122991978531506	0.018730475223253	0.00122975220399569
Heteròloga	11871	2	49	0.981275990760893	0.978902331365684	0.983655405846679	0.0012356769217212	0.0188989530263024	0.00123550915346364
Heteròloga	11820	1	129	0.981192972487563	0.978813963714681	0.983577763444753	0.00123856999046886	0.0189835553951688	0.00123840236963203
Heteròloga	11690	2	20	0.981025103715537	0.978635194530118	0.983420849259537	0.00124446510739103	0.0191546417938001	0.00124429727437158
Heteròloga	11668	3	19	0.98077286894427	0.978366652544497	0.983185003245422	0.00125328961136514	0.019411755266546	0.00125312069901415
Heteròloga	11646	2	27	0.980604438089222	0.978187380412503	0.983027468208368	0.00125915982198013	0.0195834880503345	0.00125899069131252
Heteròloga	11617	1	25	0.980520026929879	0.978097542710246	0.982948510990569	0.00126209904113568	0.0196695687940721	0.00126193005164866
Heteròloga	11591	2	25	0.980350840487479	0.977917494986523	0.982790240865617	0.00126798379613272	0.0198421164603649	0.00126781457785653
Heteròloga	11564	4	29	0.980011736080531	0.977556729363298	0.982472908228168	0.00127972854361493	0.0201880175326582	0.00127955683413397
Heteròloga	11531	1	13	0.979926746770316	0.977466329425305	0.982393357324577	0.00128266388135761	0.0202747402800349	0.00128249231057793
Heteròloga	11517	5	28	0.979501320553953	0.977013979985891	0.981994993542256	0.00129728125625952	0.0207088811153218	0.00129710530785447
Heteròloga	11484	4	4	0.979160149770061	0.976651390751125	0.981675353127146	0.00130892295821972	0.0210571918084601	0.00130874453748731
Heteròloga	11476	3	11	0.978904182494939	0.976379477958652	0.981435415366918	0.00131759802540184	0.0213186069356821	0.00131741851891608
Heteròloga	11462	1	89	0.978818778186572	0.976288772425335	0.981355340336997	0.00132048357708992	0.021405851744616	0.00132030421141074
Heteròloga	11372	3	113	0.978560560077659	0.976014469636305	0.981113292404699	0.00132924070014342	0.0216696575835186	0.00132906021341472
Heteròloga	11256	3	67	0.978299749693843	0.975737356511129	0.980868872001745	0.00133812017078099	0.0219361821037744	0.00133793852282078
Heteròloga	11186	5	26	0.977862462124697	0.975272817726886	0.980458982811875	0.00135297560625	0.022383169409335	0.00135278934838884
Heteròloga	11155	6	83	0.977336493969363	0.974714402878505	0.979965638779412	0.00137068860921691	0.0229210448015358	0.0013704952915048
Heteròloga	11066	2	35	0.977159856251313	0.974526882106867	0.979799944158317	0.0013766345067735	0.0231017785806791	0.00137644095169336
Heteròloga	11029	2	74	0.976982657981978	0.97433877954335	0.979633710612319	0.0013825945406877	0.0232831186840429	0.00138240074147931
Heteròloga	10953	7	186	0.976358273922279	0.973676092785175	0.979047843651653	0.00140355041575083	0.0239222129961036	0.00140334621581042
Heteròloga	10760	6	75	0.975813836223066	0.973098148678524	0.978537102611377	0.00142190231015347	0.0244798338139474	0.00142169057727467
Heteròloga	10679	6	128	0.975265574867383	0.972516355104685	0.978022566436966	0.00144029455133436	0.0250416841744681	0.00144007525339747
Heteròloga	10545	14	322	0.973970769931571	0.971143122036992	0.976806651002532	0.00148341444632593	0.0263693276073747	0.00148314509889358
Heteròloga	10209	9	300	0.973112141571361	0.970232120912764	0.97600071123469	0.00151226563442397	0.0272509026881857	0.00151197623006211
Heteròloga	9900	7	365	0.972424082481361	0.969501539833439	0.975355435074577	0.00153571454646752	0.0279579733952564	0.00153541310526364
Heteròloga	9528	9	872	0.971505545879521	0.968525064522361	0.974495199192519	0.00156768958672528	0.028902557778128	0.00156736439394655
Heteròloga	8647	7	1093	0.970719083658964	0.967684866079259	0.973762815158585	0.00159729338666162	0.0297120870946539	0.00159695047414909
Heteròloga	7547	12	516	0.969175605587689	0.966023621496789	0.972337874110034	0.00166203675444718	0.0313021228704589	0.00166160624023261
Heteròloga	7019	5	892	0.968485211225538	0.965278188375136	0.97170288903084	0.00169231428768848	0.0320144750573801	0.00169187009702939
Heteròloga	6122	9	737	0.967061433554674	0.963727611041628	0.970406788758514	0.0017619354163145	0.033484582865286	0.00176140842616439
Heteròloga	5376	7	1305	0.965802238979733	0.962345380803871	0.969271514598112	0.00182946308842723	0.0347866661986193	0.00182886922571161
Heteròloga	4064	2	918	0.965326942602282	0.961809919049821	0.968856826756847	0.00186228053927107	0.0352787921828713	0.00186168113191893
Heteròloga	3144	7	1216	0.963177677780967	0.959326794655729	0.967044018934612	0.00204397445875738	0.037505255287197	0.00204304165447796
Heteròloga	1921	10	1305	0.958163738802409	0.953242739263035	0.963110142402542	0.00262713950452691	0.0427108773590346	0.00262371288776274
Heteròloga	606	3	459	0.953420353956852	0.946183748977463	0.960712305957034	0.00388736905602577	0.0476613724085395	0.00387981997810079
Heteròloga	144	0	142	0.953420353956852	0.946183748977463	0.960712305957034	0.00388736905602577	0.0476613724085395	0.00387981997810079
Heteròloga	2	0	2	0.953420353956852	0.946183748977463	0.960712305957034	0.00388736905602577	0.0476613724085395	0.00387981997810079
