# Supplementary material for: Comparative effectiveness and safety of homologous two-dose ChAdOx1 versus heterologous vaccination with ChAdOx1 and BNT162b2
Source: Nat Commun. 2022 Mar 23;13:1639. doi: 10.1038/s41467-022-29301-9 (PMC8943099; doi:10.1038/s41467-022-29301-9)
Supplement: Supplementary file 6 — Supplementary Data 3 [file 41467_2022_29301_MOESM6_ESM.csv]

Type	N_risk	N_event	N_censor	Prop_surv	IC95_low	IC95_upp	std_error	cum_hazard	std_chaz
Homòloga	42845	1	0	0.999976660053682	0.999930916179656	1	2.33402186994386e-05	2.33399463181235e-05	2.33399463181235e-05
Homòloga	42844	1	0	0.999953320107364	0.999888629868209	1	3.30084390523367e-05	4.66804374020559e-05	3.30080538379956e-05
Homòloga	42843	1	0	0.999929980161046	0.999850752623075	1	4.04273882533041e-05	7.0021473277228e-05	4.0426916453003e-05
Homòloga	42842	1	0	0.999906640214727	0.999815157762409	0.999998131037632	4.66820718012094e-05	9.33630539690725e-05	4.6681527000431e-05
Homòloga	42841	2	0	0.999859960322091	0.999747921425201	0.999972011774861	5.71749626251966e-05	0.000140047305036975	5.71740729000256e-05
Homòloga	42839	1	0	0.999836620375773	0.999715606491768	0.999957648908305	6.17567386738065e-05	0.000163390520331449	6.17558119715192e-05
Homòloga	42838	1	0	0.999813280429455	0.999683913196401	0.999942664403682	6.60215012972351e-05	0.000186734280544344	6.60205381160952e-05
Homòloga	42837	2	0	0.999766600536819	0.999621968054473	0.99991125394563	7.3816005642079e-05	0.000233422890857859	7.38147994621835e-05
Homòloga	42835	1	0	0.999743260590501	0.999591571069647	0.999894973130467	7.74197835569833e-05	0.000256768285978671	7.74185513490741e-05
Homòloga	42834	7	0	0.999579880966274	0.999385859046654	0.999773940553532	9.90438131656057e-05	0.000420189866965737	9.9039701839527e-05
Homòloga	42827	3	0	0.999509861127319	0.999300302472766	0.999719463727451	0.000106983292267584	0.000490239134950887	0.000106978950525547
Homòloga	42824	2	0	0.999463181234683	0.999243876700698	0.99968253389954	0.000111964506663242	0.000536941918436783	0.000111960130618952
Homòloga	42822	2	0	0.999416501342047	0.999187866967976	0.999645188032282	0.000116733793566063	0.000583646883174534	0.000116729378109326
Homòloga	42820	3	0	0.999346481503092	0.999104527715998	0.999588493884291	0.00012354376280743	0.000653707602464586	0.000123539126769362
Homòloga	42817	2	0	0.999299801610456	0.999049362561505	0.999550303438805	0.000127882930444948	0.00070041802122349	0.000127878252464024
Homòloga	42815	1	0	0.999276461664138	0.999021886347082	0.999531101853238	0.000129998359248643	0.000723774321585512	0.000129993708385651
Homòloga	42814	4	0	0.999183101878866	0.998912615302894	0.999453661697468	0.00013813741817745	0.000817201705151636	0.000138132303317712
Homòloga	42810	2	0	0.999136421986229	0.998858322136967	0.999414599263416	0.000142032692324349	0.000863919761680484	0.000142027538254991
Homòloga	42808	2	0	0.999089742093593	0.998804232677459	0.999375333122944	0.000145824302011406	0.000910640000888109	0.000145819107110768
Homòloga	42806	3	0	0.999019722254639	0.998723447113539	0.999316085286895	0.000151334333028807	0.00098072363402365	0.000151328948133112
Homòloga	42803	5	0	0.998903022523048	0.998589628723185	0.999216514677301	0.000160098446639203	0.00109753787601603	0.00016009236074693
Homòloga	42798	3	0	0.998833002684094	0.998509774584938	0.99915633541558	0.000165134727160613	0.00116763460950825	0.000165128479226384
Homòloga	42795	3	0	0.998762982845139	0.998430212407563	0.999095864192985	0.000170022566963311	0.00123773625689697	0.000170016160919549
Homòloga	42792	2	0	0.998716302952503	0.998377320947425	0.999055400053144	0.000173204881571388	0.00128447396487977	0.000173198445857822
Homòloga	42790	12	0	0.998436223596686	0.99806214389824	0.998810443502453	0.000191195246086802	0.00156491331986925	0.000191184607905051
Homòloga	42778	9	0	0.998226164079822	0.99782779782552	0.998624689375267	0.000203653638937226	0.0017753018373315	0.000203641110501957
Homòloga	42769	15	0	0.997876064885051	0.997440239938066	0.998312080262877	0.00022288572073883	0.00212602315417314	0.000222867818879889
Homòloga	42754	14	0	0.997549305636597	0.997081238802129	0.998017592198959	0.000239456878603249	0.00245347789524999	0.000239434976730281
Homòloga	42740	15	0	0.997199206441825	0.99669891789019	0.997699746111055	0.000256035103931639	0.0028044371839725	0.000256008989890077
Homòloga	42725	19	0	0.996755747461781	0.996217437497424	0.997294348304019	0.000275621364666099	0.00324914168953131	0.00027558870502889
Homòloga	42706	23	0	0.996218928696464	0.995637955388965	0.996800241012718	0.000297632234899893	0.00378770769899134	0.000297590573450681
Homòloga	42683	23	0	0.995682109931147	0.995061442775288	0.996303164226636	0.000318145192554504	0.00432656391809496	0.000318095518961704
Homòloga	42660	15	0	0.995332010736375	0.994686793255586	0.995977646746495	0.000330849791184753	0.00467818135832	0.000330797643282934
Homòloga	42645	32	0	0.994585132454195	0.993890490175426	0.99528026022699	0.000356469899615666	0.00542856241119841	0.00035640296322107
Homòloga	42613	28	0	0.993931613957288	0.99319650414653	0.994667267856181	0.000377492454017939	0.00608563889020717	0.000377415814674696
Homòloga	42585	27	0	0.993301435406698	0.992529358461888	0.994074112941107	0.000396734775277045	0.00671966495572319	0.000396649947138344
Homòloga	42558	24	0	0.992741276695063	0.991937805389138	0.99354539881411	0.000413106480167946	0.00728360123092409	0.000413015962970555
Homòloga	42534	24	0	0.992181117983428	0.991347468834401	0.993015468169101	0.000428871095741414	0.00784785570969402	0.000428775172869176
Homòloga	42510	32	0	0.991434239701248	0.990562028162198	0.992307219241642	0.000449056439157731	0.00860061976521037	0.000448949972403843
Homòloga	42478	19	0	0.990990780721204	0.990096486610729	0.991885882593314	0.000460636871611025	0.00904791012728015	0.00046052796616077
Homòloga	42459	35	0	0.99017388260007	0.989240327589636	0.991108318614778	0.000481265984620083	0.00987223476987653	0.000481145103832151
Homòloga	42424	21	0	0.989683743727389	0.988727436609444	0.990640975795194	0.000493245088157978	0.0103672375984641	0.000493121284708529
Homòloga	42403	30	0	0.988983545337845	0.987995682871748	0.98997239553321	0.000509889794035491	0.0110747347095176	0.000509758446231373
Homòloga	42373	27	0	0.988353366787256	0.987337980818746	0.989369796986501	0.000524437819041752	0.0117119329253626	0.000524300972049666
Homòloga	42346	30	0	0.987653168397712	0.986608091766455	0.988699352039114	0.000540163778065614	0.0124203823656875	0.000540019934455
Homòloga	42316	28	0	0.986999649900805	0.985927641757988	0.988072823647881	0.000554458379219461	0.0130820706159947	0.000554308905937337
Homòloga	42288	34	0	0.986206091725989	0.985102312092986	0.987311108113249	0.000571359894778058	0.0138860812100167	0.000571201452671285
Homòloga	42254	30	0	0.985505893336445	0.984374863594458	0.9866382226121	0.000585889938693509	0.0145960731634412	0.000585725235923841
Homòloga	42224	25	0	0.984922394678492	0.983769178215521	0.986076962991307	0.000597743835098371	0.0151881534969009	0.000597575448666381
Homòloga	42199	27	0	0.984292216127903	0.983115537726366	0.985470302880755	0.000610302795995863	0.0158279790851849	0.000610129920540347
Homòloga	42172	28	0	0.983638697630995	0.982438204716199	0.984840657491226	0.000623076051056121	0.0164919267281708	0.000622898324393615
Homòloga	42144	27	0	0.983008519080406	0.981785531700844	0.984233029906873	0.000635165501483177	0.0171325873204259	0.000634983484849183
Homòloga	42117	24	0	0.982448360368771	0.981205744389198	0.983692550018781	0.000645734376190646	0.0177024284772035	0.000645549364517885
Homòloga	42093	25	0	0.981864861710818	0.980602147979141	0.98312920142911	0.000656575243172688	0.0182963514572714	0.000656386899838469
Homòloga	42068	20	0	0.981398062784455	0.980119515913397	0.982678277495073	0.000665129814171618	0.0187717722046328	0.000664939851889358
Homòloga	42048	26	0	0.980791224180184	0.979492405788285	0.98209176482047	0.00067610085447605	0.0193901131483162	0.000675907244860621
Homòloga	42022	14	0	0.98046446493173	0.979154871766829	0.981775809642079	0.0006819407655223	0.0197232719698859	0.000681746876547967
Homòloga	42008	23	0	0.979927646166413	0.978600557524751	0.981256534484409	0.000691436136439909	0.0202707867289794	0.00069123974624464
Homòloga	41985	15	0	0.979577546971642	0.978239182093606	0.980917742915719	0.00069756465687476	0.0206280571827129	0.000697367812034952
Homòloga	41970	14	0	0.979250787723188	0.977901990932657	0.980601444876821	0.000703240329154569	0.0209616287814739	0.000703043187312629
Homòloga	41956	15	0	0.978900688528416	0.977540811483001	0.980262457326642	0.00070927516111907	0.021319146180654	0.000709077548138754
Homòloga	41941	10	0	0.978667289065235	0.977300079638381	0.980036411171372	0.000713272391743683	0.021557576356377	0.00071307493585457
Homòloga	41931	13	0	0.978363869763099	0.976987192049237	0.97974248736066	0.000718438366631231	0.0218676095060754	0.00071824073464713
Homòloga	41918	7	0	0.978200490138872	0.976818743520675	0.9795841912893	0.000721206036147464	0.0220346022061087	0.000721008701375034
Homòloga	41911	6	0	0.978060450460963	0.976674375226967	0.979448492783073	0.000723570630581636	0.0221777627128969	0.000723373602810116
Homòloga	41905	6	0	0.977920410783055	0.976530021702395	0.979312779507712	0.000725928196688085	0.0223209437175503	0.000725731471866888
Homòloga	41899	11	0	0.977663671373555	0.976265411479081	0.979063933931147	0.000730232373815385	0.0225834798162639	0.000730035681878049
Homòloga	41888	11	0	0.977406931964056	0.976000849610412	0.978815039999937	0.000734513570634682	0.0228460848582807	0.000734316904158321
Homòloga	41877	14	0	0.977080172715602	0.975664203174413	0.978498197236092	0.000739929762492232	0.0231803972493307	0.000739732731419493
Homòloga	41863	5	0	0.976963472984012	0.975543990664658	0.978385020745903	0.00074185540622015	0.0232998344611884	0.000741658656963305
Homòloga	41858	5	0	0.976846773252421	0.975423787703458	0.978271834707157	0.000743776522766846	0.0234192859399977	0.000743580052587856
Homòloga	41853	7	0	0.976683393628194	0.975255519465471	0.978113358345222	0.00074645854711622	0.0235865379888353	0.000746262335153979
Homòloga	41846	4	0	0.976590033842922	0.975159374454084	0.978022792156654	0.000747987216076669	0.0236821265755581	0.000747791259207663
Homòloga	41842	7	0	0.976426654218695	0.974991135025796	0.97786428698502	0.000750655596197045	0.0238494225939128	0.000750459890351913
Homòloga	41835	9	0	0.976216594701832	0.974774853751825	0.97766046805909	0.000754073800350265	0.0240645534651929	0.000753878247981783
Homòloga	41826	5	0	0.976099894970241	0.974654710270942	0.977547222540029	0.000755966756902938	0.0241840963332653	0.000755771468263709
Homòloga	41821	5	0	0.975983195238651	0.974534575837782	0.977433967973244	0.000757855436271288	0.0243036534935437	0.000757660408861547
Homòloga	41816	4	0	0.975889835453378	0.97443847476241	0.977343357848661	0.000759363321750728	0.0243993106582653	0.00075916853757706
Homòloga	41812	8	0	0.975703115882833	0.974246289730022	0.977162120481137	0.000762371006878004	0.0245906432900457	0.000762176416877937
Homòloga	41804	9	0	0.97549305636597	0.974030108583382	0.976958201427878	0.000765741899333591	0.0248059336928779	0.000765547441853483
Homòloga	41795	5	0	0.975376356634379	0.973910020179791	0.976844900831524	0.000767608845499715	0.0249255652277505	0.000767414637960214
Homòloga	41790	3	0	0.975306336795425	0.973837971298994	0.976776916312355	0.000768727050712729	0.024997352736724	0.000768533045507571
Homòloga	41787	11	0	0.975049597385926	0.97357381853893	0.976527613272541	0.000772814659813022	0.0252605925002868	0.000772620607562293
Homòloga	41776	6	0	0.974909557708017	0.973429752587269	0.976391612424269	0.00077503608065066	0.0254042156331861	0.000774842266064881
Homòloga	41770	6	0	0.974769518030108	0.97328569877047	0.976255599441135	0.000777251788134395	0.0255478593966527	0.000777058208294399
Homòloga	41764	6	0	0.974629478352199	0.973141656990236	0.976119574421435	0.000779461831259951	0.0256915237966143	0.000779268483288714
Homòloga	41758	2	0	0.974582798459563	0.973093645721488	0.976074230090205	0.000780197261926058	0.0257394188107434	0.00078000406103834
Homòloga	41756	2	0	0.974536118566927	0.973045635775796	0.97602888443592	0.000780932070366196	0.0257873161189147	0.000780739016125959
Homòloga	41754	4	0	0.974442758781654	0.972949619839426	0.975938189172335	0.000782399827619974	0.0258831153237813	0.000782206995119961
Homòloga	41750	4	0	0.974349398996382	0.972853609152986	0.975847488658819	0.000783865117043407	0.0259789237070148	0.000783672504806092
Homòloga	41746	7	0	0.974186019372155	0.972685603000627	0.975688750211257	0.000786423477037341	0.0261466044428937	0.00078623106315676
Homòloga	41739	5	0	0.974069319640564	0.972565608315643	0.975575355896297	0.000788246316642984	0.0262663964839105	0.000788054129670547
Homòloga	41734	2	0	0.974022639747928	0.972517612693305	0.975529995918657	0.00078897439532246	0.0263143190410581	0.000788782350862764
Homòloga	41732	4	0	0.973929279962656	0.972421625290066	0.975439272121941	0.00079042874963965	0.0264101687487165	0.000790236919314162
Homòloga	41728	2	0	0.973882600070019	0.97237363350247	0.97539390830956	0.000791155028611841	0.0264580981965693	0.000790963339626353
Homòloga	41726	3	0	0.973812580231065	0.972301648204248	0.975325860207814	0.000792243328997338	0.0265299958143615	0.000792051825186295
Homòloga	41723	2	0	0.973765900338429	0.972253659589393	0.975280493222692	0.00079296811960735	0.0265779310059825	0.000792776756141859
Homòloga	41721	1	0	0.973742560392111	0.972229665755919	0.975257809256177	0.000793330292633041	0.0266018997507393	0.000793139007869382
Homòloga	41720	4	0	0.973649200606838	0.972133693572164	0.975167070239977	0.000794777507628708	0.0266977770278246	0.000794586432598337
Homòloga	41716	2	0	0.973602520714202	0.97208570936467	0.975121698847493	0.000795500231701017	0.0267457202630342	0.000795309295664604
Homòloga	41714	5	0	0.973485820982611	0.971965754316098	0.975008264896121	0.000797304478148435	0.026865584097718	0.00079711375821996
Homòloga	41709	1	0	0.973462481036293	0.971941764240911	0.974985577171319	0.000797664889541438	0.026889559738467	0.000797474247165935
Homòloga	41708	3	0	0.973392461197339	0.971869795877215	0.974917512135049	0.000798745251507136	0.0269614883852493	0.00079855478937611
Homòloga	41705	0	2	0.973392461197339	0.971869795877215	0.974917512135049	0.000798745251507136	0.0269614883852493	0.00079855478937611
Homòloga	41703	2	0	0.97334577906602	0.97182181614909	0.974872131786238	0.000799464836935481	0.027009446565716	0.000799274511774496
Homòloga	41701	1	0	0.97332243800036	0.971797826748205	0.974849441148654	0.000799824412737241	0.027033426805998	0.000799634164537972
Homòloga	41700	2	0	0.973275755869041	0.97174984887082	0.974804058949103	0.000800543131496425	0.0270813884366934	0.000800353019676832
Homòloga	41698	5	1	0.973159050540744	0.97162990955132	0.974690598076263	0.000802337412570305	0.0272012982645029	0.000802147511039512
Homòloga	41692	3	1	0.97308902566423	0.971557947854027	0.974622516299386	0.000803412315361842	0.0272732545151025	0.000803222590651975
Homòloga	41688	1	1	0.973065683478813	0.971533960639172	0.974599821236461	0.00080377034836256	0.0272972422333908	0.000803580699595471
Homòloga	41686	3	0	0.972995655242704	0.971461999042123	0.974531732640762	0.00080484364611407	0.0273692088408849	0.000804654173104042
Homòloga	41683	1	1	0.972972312497334	0.971438012449457	0.974509035835845	0.000805201128401886	0.0273931994365714	0.000805011730954986
Homòloga	41681	5	0	0.97285559597032	0.971318081057949	0.974395544639616	0.000806986506731451	0.0275131581707668	0.000806797314421099
Homòloga	41676	4	0	0.972762222748708	0.971222141359126	0.974304746268248	0.000808412278022787	0.0276091366715826	0.000808223282708318
Homòloga	41672	2	1	0.972715536137903	0.971174173306235	0.974259345286043	0.000809124323994792	0.027657130528369	0.000808935460872141
Homòloga	41669	2	0	0.972668848406681	0.971126205263429	0.974213942053126	0.000809835846302343	0.0277051278405195	0.000809647115009534
Homòloga	41667	6	1	0.972528785213016	0.970982308268219	0.974077725221167	0.00081196708085034	0.0278491266885287	0.000811778538486898
Homòloga	41660	4	3	0.972435407509203	0.970886380485736	0.973986905969872	0.000813385209573582	0.0279451420509867	0.000813196859933011
Homòloga	41653	6	1	0.972295330865382	0.970742486973712	0.973850658756861	0.000815508593229262	0.0280891892984839	0.000815320428578132
Homòloga	41646	0	2	0.972295330865382	0.970742486973712	0.973850658756861	0.000815508593229262	0.0280891892984839	0.000815320428578132
Homòloga	41644	1	3	0.972271983076244	0.970718503969756	0.973827948276615	0.000815862063511619	0.0281132023615902	0.000815673971913152
Homòloga	41640	1	0	0.972248633604989	0.970694519481238	0.973805235917002	0.000816215448589855	0.0281372177314269	0.000816027429958681
Homòloga	41639	2	1	0.972201934662478	0.970646551378166	0.973759810323812	0.00081692181101179	0.028185249624604	0.000816733921069804
Homòloga	41636	1	0	0.972178584630422	0.970622567170746	0.973737096561603	0.000817274805662485	0.0282092673016143	0.000817086988413735
Homòloga	41635	0	2	0.972178584630422	0.970622567170746	0.973737096561603	0.000817274805662485	0.0282092673016143	0.000817086988413735
Homòloga	41633	3	1	0.972108531169132	0.97055061273645	0.973668950357377	0.000818333079212744	0.0282813255246585	0.000818145428680698
Homòloga	41629	2	3	0.972061827739736	0.970502643376678	0.973623517047932	0.000819037953715464	0.0283293689559203	0.000818850430857083
Homòloga	41624	3	0	0.971991767546501	0.970430686171033	0.97355536015239	0.000820094408480908	0.0284014427594952	0.000819907051135724
Homòloga	41621	1	2	0.971968414148756	0.970406701011776	0.973532640611251	0.000820446291576892	0.028425469092356	0.000820259006151605
Homòloga	41618	2	1	0.971921705108718	0.970358729185643	0.973487198547906	0.000821149723649265	0.0284735252219153	0.000820962564899843
Homòloga	41615	1	0	0.971898350027494	0.970334743110458	0.973464476556045	0.000821501256034659	0.0284975550188636	0.000821314168944078
Homòloga	41614	3	1	0.971828284783824	0.970262786602127	0.973396308863238	0.000822555053017696	0.0285696461420433	0.000822368129725817
Homòloga	41610	1	1	0.971804929141316	0.970238801078148	0.973373585197703	0.000822906069395376	0.0285936788264941	0.000822719217419074
Homòloga	41608	3	0	0.971734860529813	0.970166844437936	0.973305410901724	0.0008239583729438	0.0286657803454328	0.000823771683814802
Homòloga	41605	3	2	0.971664791918309	0.97009489035443	0.973237234049039	0.000825009485751973	0.0287378870633753	0.000824822958769066
Homòloga	41600	3	3	0.971594719938123	0.970022935263363	0.973169051467163	0.000826059513294455	0.0288100024479907	0.000825873147772686
Homòloga	41594	1	3	0.971571360926729	0.969998949019802	0.973146321784051	0.000826409310062035	0.0288340443771151	0.000826223015031648
Homòloga	41590	2	0	0.971524639534042	0.969950973821719	0.973100858389606	0.000827108611037057	0.0288821328599235	0.000826922439928553
Homòloga	41588	2	1	0.971477918141355	0.969902999748608	0.97305539387019	0.000827807388446645	0.0289302236553452	0.000827621340928048
Homòloga	41585	2	0	0.971431195625152	0.969855025612282	0.973009927167162	0.000828505677194369	0.0289783179201042	0.000828319752940186
Homòloga	41583	3	1	0.971361111850848	0.969783066506439	0.972941725013974	0.000829552133941657	0.0290504627869969	0.00082936636881249
Homòloga	41579	4	0	0.971267664571034	0.969687122564459	0.972850782782837	0.000830945660949497	0.0291466651968672	0.000830760073446859
Homòloga	41575	3	4	0.971197579111173	0.969615167524335	0.972782573193122	0.000831989450092349	0.0292188239461156	0.000831804020186121
Homòloga	41568	3	0	0.971127486907138	0.969543207859834	0.972714354740665	0.000833032282295833	0.0292909948468084	0.00083284700934009
Homòloga	41565	4	31	0.971034030635091	0.969447265499951	0.972623392944604	0.000834420931535769	0.029387229659752	0.000834235833426198
Homòloga	41530	4	2	0.970940504602764	0.969351253954495	0.972532360826269	0.000835809609486487	0.0294835455759572	0.000835624685310883
Homòloga	41524	3	10	0.970870356700013	0.969279244610499	0.972464080666028	0.000836849881054272	0.0295557929509692	0.000836665111678276
Homòloga	41511	6	5	0.970730027097253	0.969135197647186	0.972327481032511	0.000838928003732561	0.0297003329524146	0.000838743392086794
Homòloga	41500	4	5	0.970636462757292	0.969039159886466	0.972236398521159	0.000840311229552867	0.0297967184945833	0.000840126788618271
Homòloga	41491	10	5	0.970402523719246	0.968799054647102	0.9720086467092	0.000843761364418283	0.030037734618562	0.000843576847806897
Homòloga	41476	4	53	0.970308936823333	0.968703008162848	0.971917527813594	0.000845138270454568	0.0301341759340215	0.000844953921813321
Homòloga	41419	4	14	0.970215230173069	0.968606839703572	0.971826291406178	0.000846516720150836	0.0302307499700919	0.000846332538721302
Homòloga	41401	7	81	0.970051188082027	0.968438496696289	0.971666565000729	0.00084892588612483	0.0303998280116851	0.000848741820649677
Homòloga	41313	11	50	0.969792902238131	0.968173451222727	0.971415062087977	0.000852714384583033	0.0306660880266925	0.000852530130361105
Homòloga	41252	4	33	0.969698866273596	0.968076959005096	0.971323490870677	0.000854091682556941	0.0307630530223291	0.000853907592054446
Homòloga	41215	19	86	0.969251837801943	0.967618301448817	0.970888131896436	0.000860617767256499	0.0312240502320828	0.000860432075272496
Homòloga	41110	6	20	0.969110375602313	0.967473170624952	0.970750351137265	0.000862678206501881	0.0313700001226204	0.00086249265769767
Homòloga	41084	12	15	0.968827313473327	0.967182791835854	0.970474631326199	0.000866790177538541	0.0316620846324052	0.000866604310698032
Homòloga	41057	11	33	0.96856774505751	0.966916543870747	0.970221765996791	0.000870547257636677	0.0319300048408959	0.000870361188485571
Homòloga	41013	15	12	0.96821350332499	0.966553227984927	0.969876630566143	0.00087565597952493	0.0322957425338225	0.000875469132764735
Homòloga	40986	13	24	0.967906403936339	0.9662383051613	0.969577382491148	0.000880065125963726	0.0326129240104242	0.000879877820216191
Homòloga	40949	15	9	0.967551850807837	0.965874765951908	0.969231847649577	0.000885134681696538	0.0329792333220069	0.000884946596858746
Homòloga	40925	19	2	0.96710265141467	0.965414257607005	0.968793998020709	0.000891522818165088	0.0334434972193802	0.000891333125538129
Homòloga	40904	13	8	0.96679528943373	0.965099206932745	0.96849435266025	0.000895871218659296	0.0337613145477588	0.00089568106802667
Homòloga	40883	13	2	0.966487867308087	0.964784132848741	0.968194610431247	0.000900203051269784	0.0340792951264835	0.000900012441432135
Homòloga	40868	19	5	0.966038536059217	0.964323687434892	0.967756434184287	0.000906502483555284	0.0345442065486231	0.000906310279457487
Homòloga	40844	18	31	0.965612801712701	0.96388749726263	0.967341194360777	0.000912437052009051	0.0349849077532063	0.000912243490870073
Homòloga	40795	18	203	0.965186743851914	0.963451039909965	0.966925574748995	0.000918347400390741	0.035426138296165	0.000918152485261884
Homòloga	40574	17	37	0.964782342643123	0.963036781503609	0.966531067715469	0.000923954966002791	0.0358451258251245	0.000923758891215581
Homòloga	40520	18	51	0.964353762135532	0.962597814134955	0.96611291329462	0.000929871366329367	0.036289350899162	0.000929673918945083
Homòloga	40451	15	120	0.963996161422768	0.962231589350834	0.965763969425252	0.000934789427987163	0.0366601699147611	0.000934591200323455
Homòloga	40316	14	24	0.963661407323653	0.961888780618468	0.965437300732327	0.000939386841477537	0.03700742658705	0.000939187991244019
Homòloga	40278	22	151	0.963135051721063	0.961349837515723	0.964923581046075	0.000946581163002479	0.0375536304700631	0.000946379908953348
Homòloga	40105	20	208	0.962654745000344	0.960858087968123	0.96445476150524	0.000953129967412941	0.0380523214063553	0.000952926841141306
Homòloga	39877	25	93	0.962051229976019	0.960240234360198	0.963865641096631	0.00096134704245663	0.0386792492093495	0.000961140522178851
Homòloga	39759	26	262	0.961422106205819	0.959596266262024	0.963251420205962	0.000969869318670778	0.0393331891977798	0.000969659063719708
Homòloga	39471	26	624	0.960788806447481	0.958948059335131	0.962633086962813	0.00097844058952271	0.0399919006568257	0.000978226554349102
Homòloga	38821	37	716	0.959873085939546	0.958010662751633	0.961739129776233	0.000990918946261509	0.0409449930552698	0.000990695786213987
Homòloga	38068	34	1366	0.959015786241061	0.957132929596867	0.960902346810835	0.00100269785802757	0.0418381316493646	0.00100246685930574
Homòloga	36668	53	3432	0.957629622919615	0.955712969351729	0.959550120278489	0.00102219307054011	0.043283533634747	0.0010219385621204
Homòloga	33183	43	4352	0.956388684071845	0.954439062698785	0.958342287913401	0.00104114398307075	0.0445793778923488	0.00104086976827806
Homòloga	28788	41	2122	0.955026590975869	0.953035799486311	0.957021541019342	0.00106467061198162	0.0460035824220139	0.00106436931282519
Homòloga	26625	51	3821	0.953197244266394	0.951148130080549	0.955250772979078	0.00109800044673837	0.0479190753797604	0.00109764540337853
Homòloga	22753	38	3387	0.951605300554263	0.949498220960064	0.953717056075513	0.00113098607394911	0.0495891848158787	0.00113058708465786
Homòloga	19328	53	5396	0.948995869628695	0.946780928225193	0.951215992764607	0.00119222202303437	0.0523313205774681	0.00119167986554205
Homòloga	13879	28	3736	0.94708133080388	0.944760499413633	0.949407863383314	0.00125181712514444	0.0543487569921954	0.0012511833675956
Homòloga	10115	39	4488	0.943429707284221	0.940851321898443	0.946015158686748	0.00139631798193996	0.0582044169032186	0.00139522120573193
Homòloga	5588	31	4317	0.93819593474918	0.935044010501405	0.941358483765792	0.00171697778295872	0.0637520189075135	0.0017144715785065
Homòloga	1240	8	1165	0.932143057750798	0.926930926798548	0.93738449650612	0.00286089347796449	0.0702036318107393	0.00285347620020568
Homòloga	67	0	67	0.932143057750798	0.926930926798548	0.93738449650612	0.00286089347796449	0.0702036318107393	0.00285347620020568
Heteròloga	8569	1	0	0.999883300268409	0.999654612500169	1	0.000116706541600345	0.000116699731590617	0.000116699731590617
Heteròloga	8568	1	0	0.999766600536819	0.999443221389691	1	0.000165057606443197	0.000233413083598087	0.000165047974510873
Heteròloga	8567	1	0	0.999649900805228	0.999253881369785	1	0.000202165256389289	0.000350140059202149	0.000202153458352344
Heteròloga	8566	1	0	0.999533201073638	0.999075957930271	0.999990653481666	0.000233453957569832	0.000466880661583657	0.000233440332779514
Heteròloga	8565	1	0	0.999416501342047	0.998905331620952	0.99992793264397	0.000261024697685145	0.00058363489392458	0.000261009462927551
Heteròloga	8564	2	0	0.999183101878866	0.998578376697261	0.999788193273633	0.000308884657281093	0.000817170624891418	0.000308861471467122
Heteròloga	8562	3	0	0.998833002684094	0.998110387229992	0.999556141299863	0.00036925247537701	0.00116755604885778	0.000369213655850104
Heteròloga	8559	1	0	0.998716302952503	0.997958475145921	0.999474706236923	0.000387297889228425	0.00128439212783897	0.000387258819160904
Heteròloga	8558	1	0	0.998599603220913	0.997808137512038	0.999391696723794	0.000404543088346905	0.00140124185908459	0.000404503711614703
Heteròloga	8557	4	0	0.99813280429455	0.997219168168693	0.999047277479097	0.000467235340085332	0.00186869540588837	0.000467173904788068
Heteròloga	8553	3	0	0.997782705099779	0.996787308812293	0.998779095394471	0.000509247225685166	0.0022194495272493	0.000509176729501152
Heteròloga	8550	1	0	0.997666005368188	0.996644823317369	0.998688233742388	0.000522507186281711	0.00233640859157679	0.000522436947960086
Heteròloga	8549	1	0	0.997549305636597	0.996502979879509	0.99859673003324	0.000535441858236779	0.00245338133692712	0.000535371821959882
Heteròloga	8548	2	0	0.997315906173416	0.996221043263649	0.998411972355087	0.000560424873362091	0.00268735419607546	0.000560352243823176
Heteròloga	8546	2	0	0.997082506710235	0.995941193552357	0.998225127772367	0.000584351701679149	0.00292138181133406	0.000584276560807878
Heteròloga	8544	5	0	0.996499008052282	0.995249196536702	0.997750389053001	0.000640312601856932	0.00350658780384342	0.000640212707030449
Heteròloga	8539	1	0	0.996382308320691	0.995111924980178	0.997654313462522	0.000650935114811871	0.00362369753566214	0.000650835616365536
Heteròloga	8538	4	0	0.995915509394329	0.994566022060437	0.997266827794257	0.000691819232997335	0.00409219132811939	0.000691707024630118
Heteròloga	8534	2	0	0.995682109931147	0.994294790633319	0.997071364927375	0.000711394277266631	0.00432654801900291	0.000711280631820935
Heteròloga	8532	1	0	0.995565410199557	0.994159563938972	0.996973244474722	0.000720985874128733	0.00444375383241126	0.000720872623908205
Heteròloga	8531	5	0	0.994981911541604	0.99348693871828	0.996479133960423	0.000767178621690389	0.00502985159351781	0.000767045928882439
Heteròloga	8526	2	0	0.994748512078422	0.993219373521789	0.996280004862921	0.000784909282103996	0.0052644281827742	0.000784775474341996
Heteròloga	8524	4	0	0.99428171315206	0.99268648762738	0.995879502169349	0.00081924381484513	0.0057336914394612	0.000819099838937737
Heteròloga	8520	1	0	0.994165013420469	0.99255370007419	0.995778942575546	0.000827609794249585	0.00585106233147998	0.000827466296861154
Heteròloga	8519	9	0	0.993114715836154	0.991365429533966	0.994867088792844	0.000899489616599176	0.00690752435753938	0.000899284670321394
Heteròloga	8510	4	0	0.992647916909791	0.990840783479485	0.994458346259371	0.000929699321744008	0.00737755961018333	0.000929487064437733
Heteròloga	8506	2	0	0.99241451744661	0.990579165810597	0.994253269634284	0.000944452196877134	0.00761268775502226	0.000944239813397409
Heteròloga	8504	3	0	0.992064418251838	0.990187561173346	0.993944832830578	0.000966171843205799	0.00796546291965067	0.000965956657480539
Heteròloga	8501	4	0	0.991597619325476	0.989666857166979	0.993532148249007	0.000994416605066848	0.00843599579813556	0.000994194428451896
Heteròloga	8497	2	0	0.991364219862295	0.989407082147356	0.993325228974663	0.00100825201088132	0.00867137299008566	0.00100802964877525
Heteròloga	8495	1	0	0.991247520130704	0.989277332081093	0.993221631893944	0.00101510141217854	0.00878908929379372	0.00101487974704821
Heteròloga	8494	4	0	0.990780721204342	0.988759206803319	0.992806368583794	0.00104206456733927	0.00926000994366422	0.00104183610303505
Heteròloga	8490	3	0	0.99043062200957	0.988371485890361	0.992494048055813	0.00106185386873933	0.00961336683412358	0.00106162273411931
Heteròloga	8487	1	0	0.990313922277979	0.988242403778315	0.992389783020881	0.00106837191043565	0.00973119409935276	0.00106814142042631
Heteròloga	8486	5	0	0.989730423620026	0.987598117785667	0.991867333278643	0.00110040545099626	0.0103203998500009	0.00110016306852653
Heteròloga	8481	1	0	0.989613723888435	0.987469476564618	0.991762627352716	0.00110670534076124	0.0104383104737481	0.00110646359747719
Heteròloga	8480	3	0	0.989263624693664	0.987083963470512	0.991448099005898	0.00112540217635786	0.0107920840586537	0.00112515788921725
Heteròloga	8477	2	0	0.989030225230482	0.986827285885445	0.991238082297017	0.00113770325848523	0.0110280165819521	0.00113745872603923
Heteròloga	8475	2	0	0.988796825767301	0.98657086349492	0.991027810393596	0.00114987846856531	0.0112640047825421	0.00114963366723997
Heteròloga	8473	2	0	0.98856342630412	0.986314688451895	0.990817291142678	0.00116193176743141	0.0115000486867082	0.00116168667514035
Heteròloga	8471	1	0	0.988446726572529	0.986186691342975	0.990711941104627	0.00116791388243031	0.011618098503731	0.00116766934125109
Heteròloga	8470	1	0	0.988330026840939	0.986058753306886	0.990606531993745	0.00117386691442167	0.0117361622581584	0.00117362291244132
Heteròloga	8469	2	0	0.988096627377757	0.985803050980304	0.990395540026388	0.0011856874814297	0.0119723176484052	0.00118544313435042
Heteròloga	8467	2	0	0.987863227914576	0.985547574737204	0.99018432197555	0.00119739686572043	0.0122085288211937	0.00119715215568181
Heteròloga	8465	3	0	0.987513128719804	0.985164770332543	0.989867084939307	0.00121475950780607	0.0125629292937276	0.00121451218554242
Heteròloga	8462	1	0	0.987396428988214	0.985037275148447	0.989761232976436	0.00122049487134353	0.01268110466598	0.00122024803521171
Heteròloga	8461	4	0	0.986929630061851	0.98452780672456	0.989337312812461	0.00124318503789554	0.0131538620232664	0.00124293207664584
Heteròloga	8457	1	0	0.98681293033026	0.984400564294411	0.989231208095645	0.001248796472157	0.0132721072638955	0.0012485439856435
Heteròloga	8456	2	0	0.986579530867079	0.98414622449124	0.989018853604889	0.00125994830616153	0.0135086257123345	0.00125969542839233
Heteròloga	8454	1	0	0.986462831135489	0.984019125873648	0.988912605075519	0.00126548933280789	0.0136269129136593	0.00126523690837321
Heteròloga	8453	2	0	0.986229431672307	0.983765068194681	0.98869996846056	0.00127650312220636	0.0138635153033434	0.00127625028098407
Heteròloga	8451	2	0	0.985996032209126	0.983511192722686	0.988487149638633	0.00128742784074547	0.0141001736869666	0.0012871745705154
Heteròloga	8449	1	0	0.985879332477536	0.983384321909069	0.988380673305289	0.00129285750591269	0.0142185308890024	0.00129260465814387
Heteròloga	8448	1	0	0.985762632745945	0.983257494984077	0.988274153083321	0.00129826574060832	0.0143369021011236	0.0012980133073718
Heteròloga	8447	1	0	0.985645933014354	0.983130711416886	0.988167589503552	0.00130365281199877	0.0144552873266475	0.00130340078553629
Heteròloga	8446	1	0	0.985529233282763	0.983003970687409	0.98806098308607	0.00130901898181754	0.0145736865688923	0.00130876735453662
Heteròloga	8445	1	0	0.985412533551173	0.982877272285996	0.987954334340524	0.00131436450651851	0.0146920998311777	0.00131411327098764
Heteròloga	8444	2	0	0.985179134087992	0.982624000479209	0.987740911853395	0.00132499462086531	0.0149289544024709	0.00132474289315213
Heteròloga	8442	1	0	0.985062434356401	0.982497426104147	0.9876341390815	0.00133027969832396	0.0150474097448069	0.00133002834597049
Heteròloga	8441	1	0	0.98494573462481	0.982370892117241	0.987527325921449	0.00133554510656044	0.0151658791204732	0.00133529412267702
Heteròloga	8440	1	0	0.98482903489322	0.982244398056855	0.987420472834879	0.00134079107774407	0.0152843625327955	0.00134054045558175
Heteròloga	8439	2	1	0.984595635430039	0.981991527913041	0.987206648684781	0.00135122561540939	0.0155213574374051	0.00135097446513869
Heteròloga	8436	0	1	0.984595635430039	0.981991527913041	0.987206648684781	0.00135122561540939	0.0155213574374051	0.00135097446513869
Heteròloga	8435	1	2	0.984478908028091	0.981865118625486	0.987099655509673	0.00135641708079439	0.0156399110829297	0.0013561662775353
Heteròloga	8432	0	1	0.984478908028091	0.981865118625486	0.987099655509673	0.00135641708079439	0.0156399110829297	0.0013561662775353
Heteròloga	8431	0	1	0.984478908028091	0.981865118625486	0.987099655509673	0.00135641708079439	0.0156399110829297	0.0013561662775353
Heteròloga	8430	1	0	0.984362125239475	0.981738682870234	0.986992578079002	0.00136159487766118	0.01575853504497	0.00136134441516249
Heteròloga	8429	0	1	0.984362125239475	0.981738682870234	0.986992578079002	0.00136159487766118	0.01575853504497	0.00136134441516249
Heteròloga	8428	1	0	0.984245328594336	0.981612268797197	0.9868854512656	0.00136675550307218	0.0158771871569776	0.00136650537517346
Heteròloga	8427	2	0	0.984011735304055	0.981359552615607	0.986671085674313	0.00137702237493934	0.0161145195409814	0.00137677168427681
Heteròloga	8425	0	1	0.984011735304055	0.981359552615607	0.986671085674313	0.00137702237493934	0.0161145195409814	0.00137677168427681
Heteròloga	8424	0	1	0.984011735304055	0.981359552615607	0.986671085674313	0.00137702237493934	0.0161145195409814	0.00137677168427681
Heteròloga	8423	3	2	0.983661262170266	0.980980655427973	0.986349193881167	0.00139229695661905	0.0164706871772155	0.00139204360527725
Heteròloga	8418	0	1	0.983661262170266	0.980980655427973	0.986349193881167	0.00139229695661905	0.0164706871772155	0.00139204360527725
Heteròloga	8417	2	0	0.983427530136959	0.98072813875718	0.986134351418597	0.00140240073268774	0.0167083015291224	0.00140214681439189
Heteròloga	8415	0	1	0.983427530136959	0.98072813875718	0.986134351418597	0.00140240073268774	0.0167083015291224	0.00140214681439189
Heteròloga	8414	0	8	0.983427530136959	0.98072813875718	0.986134351418597	0.00140240073268774	0.0167083015291224	0.00140214681439189
Heteròloga	8406	0	1	0.983427530136959	0.98072813875718	0.986134351418597	0.00140240073268774	0.0167083015291224	0.00140214681439189
Heteròloga	8405	1	2	0.983310525076859	0.980601771245707	0.986026761402469	0.00140743915614213	0.0168272783286465	0.00140718554850963
Heteròloga	8402	2	1	0.983076459253228	0.980349075113588	0.985811431123028	0.0014174706001604	0.0170653168908935	0.00141721640778417
Heteròloga	8399	1	2	0.982959412407263	0.980222762005755	0.985703703169423	0.00142246275904671	0.0171843786839641	0.0014222088654842
Heteròloga	8396	0	2	0.982959412407263	0.980222762005755	0.985703703169423	0.00142246275904671	0.0171843786839641	0.0014222088654842
Heteròloga	8394	0	9	0.982959412407263	0.980222762005755	0.985703703169423	0.00142246275904671	0.0171843786839641	0.0014222088654842
Heteròloga	8385	2	7	0.982724955779379	0.979969815443156	0.985487842066703	0.00143242914710642	0.0174228998527179	0.00143217465102329
Heteròloga	8376	0	17	0.982724955779379	0.979969815443156	0.985487842066703	0.00143242914710642	0.0174228998527179	0.00143217465102329
Heteròloga	8359	2	9	0.982489825989744	0.979716221344961	0.985271282788607	0.00144238813081482	0.0176621629224631	0.00144213301720251
Heteròloga	8348	1	7	0.982372134347914	0.979589326916858	0.985162847150115	0.00144735437420577	0.017781952093522	0.00144709954212162
Heteròloga	8340	1	15	0.982254343924132	0.979462350759788	0.98505429576685	0.0014523131192058	0.0179018561702606	0.00145205856370435
Heteròloga	8324	2	3	0.982018338555577	0.979208004186114	0.984836738605912	0.00146221918798198	0.0181421252716542	0.00146196398484004
Heteròloga	8319	2	4	0.981782248078704	0.978953687531329	0.984618981387336	0.00147207038940249	0.0183825387828935	0.00147181453354782
Heteròloga	8313	1	7	0.98166414603996	0.978826510958401	0.984510007474979	0.00147697782729152	0.018502832299073	0.00147672223224187
Heteròloga	8305	1	2	0.981545944457053	0.97869925060461	0.984400918346376	0.00148187842616482	0.0186232416910055	0.00148162308731438
Heteròloga	8302	1	6	0.981427714398699	0.978571988432502	0.984291774111304	0.00148676639711934	0.0187436945939205	0.00148651130997501
Heteròloga	8295	1	2	0.981309398821315	0.978444658305758	0.984182526871263	0.00149164656391282	0.0188642491448548	0.00149139172400634
Heteròloga	8292	1	1	0.981191054706648	0.978317325847106	0.984073224914758	0.0014965143312631	0.0189848473117627	0.00149625973423605
Heteròloga	8290	3	0	0.980835979536066	0.977935460112198	0.983745101790357	0.00151103400206316	0.0193467290970461	0.00151077662185252
Heteròloga	8287	3	1	0.980480904365485	0.977553860241433	0.983416712801819	0.00152542584078943	0.0197087418881648	0.00152516570294748
Heteròloga	8283	2	2	0.980244159006469	0.97729957158806	0.983197618417987	0.00153495345786424	0.0199502002969538	0.0015346926412265
Heteròloga	8279	0	8	0.980244159006469	0.97729957158806	0.983197618417987	0.00153495345786424	0.0199502002969538	0.0015346926412265
Heteròloga	8271	1	43	0.980125643209225	0.977172305117848	0.983087907265691	0.00153970833302209	0.0200711046616014	0.00153944774787116
Heteròloga	8227	3	7	0.979768237480572	0.976788537454635	0.982757027101547	0.00155404049159073	0.0204357576335231	0.00155377710705323
Heteròloga	8217	4	8	0.979291290547394	0.976276771558288	0.982315117680461	0.00157299498029167	0.0209225533010417	0.00157272559713429
Heteròloga	8205	4	22	0.97881387858369	0.975764906139778	0.981872378151303	0.00159177828452862	0.0214100609183482	0.00159150297615631
Heteròloga	8179	2	9	0.978574530526817	0.975508396327495	0.981650301935786	0.00160114413937629	0.0216545895893349	0.00160086815777616
Heteròloga	8168	2	29	0.978334918741673	0.975251688981469	0.981427896042806	0.0016104805534079	0.0218994475717051	0.0016102038921661
Heteròloga	8137	3	37	0.977974220111192	0.974865355092415	0.981092999362385	0.0016244919741282	0.0222681338197081	0.00162421255510755
Heteròloga	8097	2	22	0.977732655526751	0.974606669955052	0.980868667487654	0.00163385662212645	0.0225151388833119	0.00163357649802266
Heteròloga	8073	5	53	0.977127098326499	0.973958520683362	0.980305984298037	0.00165718239972831	0.0231344873287473	0.0016568918716273
Heteròloga	8015	12	137	0.975664150705798	0.972394507523645	0.978944787951014	0.00171269741834701	0.0246316800923156	0.00171233452393841
Heteròloga	7866	8	167	0.974671865782629	0.971334388432515	0.978020810610055	0.00175007405250116	0.0256487154342937	0.00174968129461496
Heteròloga	7691	4	260	0.974164950236779	0.970792629167598	0.977548986011091	0.00176929855234629	0.0261688038493243	0.00176890011662268
Heteròloga	7427	8	671	0.973115627549033	0.969669841693366	0.976573658232426	0.00180986339932018	0.0272459547850991	0.00180943068115162
Heteròloga	6748	4	915	0.972538795523218	0.969049236844387	0.976040920147421	0.00183398505142876	0.0278387230127221	0.00183354381807816
Heteròloga	5829	12	418	0.970536656983798	0.966875993682503	0.974211179824365	0.00192805791742497	0.0298973951691812	0.00192744922634232
Heteròloga	5399	5	757	0.969637845484461	0.965897230380635	0.973392946809922	0.00197207951745501	0.0308234925946304	0.00197144409213458
Heteròloga	4637	8	630	0.967964974498075	0.964056330631839	0.971889465464099	0.00206441348686907	0.032548745991223	0.00206365070172235
Heteròloga	3999	6	1053	0.966512663958693	0.962441824837367	0.970600721503744	0.00215349817344995	0.0340491210849965	0.00215263600942079
Heteròloga	2940	2	779	0.965855172350557	0.96168700143247	0.970041409072568	0.00220660303771402	0.03472939319384	0.00220572592587799
Heteròloga	2159	5	954	0.963618360927791	0.959024640314414	0.968234085427394	0.00243808396329232	0.0370452801785551	0.00243677930171875
Heteròloga	1200	8	849	0.957194238521606	0.950843099971686	0.963587799381665	0.0033966298849557	0.0437119468452218	0.00339019895003825
Heteròloga	343	2	279	0.95161293100836	0.941684216832471	0.961646329284741	0.00535131004331988	0.0495428506353093	0.00533789925209053
Heteròloga	62	0	61	0.95161293100836	0.941684216832471	0.961646329284741	0.00535131004331988	0.0495428506353093	0.00533789925209053
Heteròloga	1	0	1	0.95161293100836	0.941684216832471	0.961646329284741	0.00535131004331988	0.0495428506353093	0.00533789925209053
